# Supplementary material for: Single cell atlas of kidney cancer endothelial cells reveals distinct expression profiles and phenotypes
Source: BJC Rep. 2024 Mar 14;2:23. doi: 10.1038/s44276-024-00047-9 (PMC11524058; doi:10.1038/s44276-024-00047-9)
Supplement: Supplementary file 2 — TableS1. Patient demographics and sample description [file 44276_2024_47_MOESM2_ESM.xlsx]

## Sheet: Sheet1
TableS1. Patient demographics and sample description
Donor ID	Gender	Age	Histology Grade (ISUP)	Primary Tumor Stage	Lymph Nodes Stage	Laterality	Tumor Greatest Diameter (cm)
RAM005	M	61	G3	pT3a	pN0	Left	11.5
RAM012	M	61	G4	pT4	pN0	Left	9.8
RAM013	M	71	G3	pT2a	pNX	Left	7.5
RAM015	M	76	G3	pT3a	pNX	Left	4.5
