# Supplementary material for: Single cell atlas of kidney cancer endothelial cells reveals distinct expression profiles and phenotypes
Source: BJC Rep. 2024 Mar 14;2:23. doi: 10.1038/s44276-024-00047-9 (PMC11524058; doi:10.1038/s44276-024-00047-9)
Supplement: Supplementary file 3 — TableS2. Endothelial cell Garnett markers [file 44276_2024_47_MOESM3_ESM.xlsx]

## Sheet: TableS1. Endothelial cell Garne
> Cell type EC arterial
expressed: LHFPL6, OSMR, SYNJ2, PGAM1P5, DST, ZFPM2, DOCK4, ASIP, FLI1, PARVA, CEP112, KLHL5, PCSK5, YES1, PDLIM5, CDKN1A, LIMK2, PAXX, RBPMS, JUNB, PAM, TNFRSF1A, SNHG7, WSB1, SETD3, NUCB1, SYNGR2, TPM3, MKLN1, PNRC1
> Cell type EC capillary
expressed: SHROOM2, BCORP1, SLC26A2, ETS1, STARD3, SLC44A2, HES1, HPGD, ZFPM2, PREX1, DAAM1, KLF4, CTNNAL1, WWC3, NRP1, CCDC50, ZBTB38, DOCK1, KAT6A, LAP3, MGST2, NKTR, PAXX, CDC37, MYL12A, ETS2, TAGLN2, DUSP1, ACTG1, CAPZA2
> Cell type EC venous
expressed: AL136531.2, HSPB1, WNT2B, CDC42BPA, HLA-DRB1, CTTNBP2NL, SLC16A7, ICAM2, SNED1, STOM, MIR99AHG, HLA-A, STK3, HMBOX1, PAM, KIF13A, MSN, ATRX, RPL10, UVRAG, CHIC2, TPR, CTNNA1, WARS, TCF12, ATP1A1, CAST, MBNL1, DIAPH2, GADD45B
> Cell type EC lymphatic
expressed: PKIG, SNTB2, CDC25B, TMEM140, HSPG2, SPSB1, S100A10, SNED1, GRB10, FN1, MYO1D, DIP2C, PLCB1, ANXA2, POLR2L, MACF1, PTPRK, RPS6KA2, DAAM1, PEPD, DAD1, EPB41L4A, ATP8B1, SELENOM, SBF2, PCCA, RBFOX2, LIMS1, ITM2B, GAPDH
