# Supplementary material for: Single cell atlas of kidney cancer endothelial cells reveals distinct expression profiles and phenotypes
Source: BJC Rep. 2024 Mar 14;2:23. doi: 10.1038/s44276-024-00047-9 (PMC11524058; doi:10.1038/s44276-024-00047-9)
Supplement: Supplementary file 4 — TableS3. Endothelial cell DEGs [file 44276_2024_47_MOESM4_ESM.xlsx]

## Sheet: TableS2. Endothelial cell DEGs
	p_val	avg_log2FC	pct.1	pct.2	p_val_adj
TNFRSF4	0	1.38241	0.351	0.029	0
LAMC1	0	1.53558	0.492	0.1	0
INHBB	0	2.01338	0.492	0.05	0
IGFBP5	0	-2.93209	0.324	0.829	0
COL8A1	0	1.58296	0.436	0.072	0
IGFBP7	0	1.70659	0.957	0.705	0
SPARCL1	0	2.62202	0.876	0.298	0
SPARC	0	1.4582	0.926	0.765	0
LAMA4	0	1.67774	0.567	0.144	0
IGFBP3	0	4.85241	0.703	0.033	0
ANGPT2	0	2.60993	0.541	0.029	0
STC1	0	2.56135	0.541	0.034	0
PLAT	0	-3.09498	0.156	0.665	0
HEY1	0	1.54174	0.399	0.046	0
ENPP2	0	3.99972	0.637	0.095	0
ANGPTL2	0	1.38451	0.335	0.029	0
VIM	0	1.73967	0.957	0.673	0
SPOCK2	0	1.40639	0.311	0.013	0
KCNE3	0	1.8769	0.386	0.007	0
PRSS23	0	1.88545	0.763	0.314	0
MCAM	0	1.82933	0.492	0.102	0
VWF	0	1.89469	0.847	0.19	0
A2M	0	1.68324	0.91	0.735	0
MLEC	0	1.58286	0.485	0.088	0
SCARB1	0	1.70539	0.38	0.021	0
EDNRB	0	1.95988	0.617	0.162	0
MT2A	0	-3.85752	0.383	0.857	0
EIF1	0	-1.31686	0.829	0.917	0
ACE	0	1.44473	0.312	0.01	0
INSR	0	2.82173	0.857	0.241	0
PLVAP	0	1.85852	0.94	0.594	0
LAMB1	7.1225e-304	1.40203	0.406	0.06	1.55164e-299
MAGI1	8.86581e-292	1.30493	0.43	0.078	1.93142e-287
HES4	4.04278e-290	1.77141	0.609	0.199	8.80719e-286
CDKN1A	5.18221e-285	-2.17398	0.484	0.77	1.12895e-280
AKAP12	1.22347e-275	-2.63764	0.155	0.605	2.66533e-271
COL18A1	1.51689e-275	1.49095	0.566	0.178	3.30455e-271
SOCS3	9.61926e-272	-1.79093	0.529	0.814	2.09556e-267
PTP4A3	1.13541e-270	1.19158	0.349	0.046	2.47349e-266
FOLH1	3.96049e-268	1.10932	0.247	0.01	8.62793e-264
HMCN1	2.34452e-267	1.24794	0.295	0.026	5.10753e-263
JAG2	1.03759e-263	1.25452	0.439	0.091	2.26039e-259
ITGA6	1.63108e-260	1.47122	0.629	0.243	3.5533e-256
HOXD9	2.30028e-260	1.00122	0.253	0.014	5.01116e-256
COL4A1	4.75983e-259	2.0557	0.754	0.422	1.03693e-254
DNAJA1	8.33082e-256	-1.7245	0.597	0.81	1.81487e-251
JAG1	3.23921e-255	1.32516	0.479	0.12	7.05662e-251
HSPG2	1.31057e-249	1.41676	0.858	0.592	2.85507e-245
UNC5B	1.29221e-246	1.30444	0.465	0.116	2.81508e-242
IDO1	2.58093e-244	1.5169	0.253	0.018	5.62255e-240
ADAMTS5	5.76727e-242	1.07364	0.225	0.009	1.2564e-237
MT1M	2.49207e-241	-3.13908	0.037	0.453	5.42897e-237
BCAM	2.60983e-238	1.34093	0.699	0.343	5.68551e-234
HSP90AB1	3.16156e-236	-1.36809	0.783	0.9	6.88745e-232
KCNN3	1.86057e-232	1.20899	0.433	0.103	4.05326e-228
IVNS1ABP	2.48821e-232	1.57148	0.572	0.217	5.42056e-228
HSPA8	4.69965e-228	-1.52881	0.679	0.839	1.02382e-223
H3F3B	5.85718e-228	-1.09556	0.826	0.896	1.27599e-223
JUND	7.28352e-228	-1.18784	0.762	0.889	1.58671e-223
HTRA1	1.28656e-227	1.38239	0.615	0.267	2.80277e-223
MT1X	2.58702e-220	-2.72193	0.068	0.461	5.63582e-216
PLD1	2.03519e-216	0.861313	0.239	0.02	4.43367e-212
MT1E	1.81868e-215	-2.58942	0.041	0.427	3.96199e-211
GALNT18	2.44912e-211	0.973966	0.369	0.077	5.3354e-207
KLF4	1.69209e-210	-1.85097	0.368	0.68	3.68622e-206
MYO1B	2.79404e-210	1.01008	0.304	0.047	6.08682e-206
CAV1	1.00372e-209	1.27761	0.57	0.217	2.18659e-205
CRHBP	4.22175e-209	-2.63393	0.019	0.392	9.19709e-205
MIR4435-2HG	3.44147e-208	1.19437	0.378	0.087	7.49724e-204
CEBPD	8.99874e-208	-1.68661	0.519	0.779	1.96038e-203
GRB10	9.05375e-208	1.21138	0.711	0.371	1.97236e-203
NOTCH4	1.29698e-207	1.15692	0.757	0.408	2.82547e-203
DNASE1L3	1.68372e-206	-2.47032	0.071	0.446	3.66799e-202
SEMA3F	2.62898e-205	1.17812	0.509	0.175	5.72722e-201
IRF1	2.09819e-204	-1.6724	0.457	0.73	4.5709e-200
THBD	3.56657e-204	-2.0668	0.337	0.657	7.76977e-200
PECAM1	1.20269e-203	0.954958	0.905	0.755	2.62006e-199
GABRD	5.16495e-201	0.669547	0.167	0.002	1.12518e-196
SLC45A4	1.07239e-200	1.1598	0.234	0.023	2.33621e-196
RBP7	1.45699e-198	1.67102	0.559	0.231	3.17406e-194
LRATD1	4.80896e-198	0.962557	0.273	0.037	1.04763e-193
DEPTOR	6.69144e-197	0.822326	0.22	0.018	1.45773e-192
ICAM1	2.17067e-194	-1.80403	0.45	0.715	4.72881e-190
ESM1	4.58669e-194	1.46502	0.683	0.318	9.99211e-190
AGRN	5.86429e-192	0.965537	0.357	0.081	1.27754e-187
SLC1A4	3.32731e-190	0.876081	0.219	0.02	7.24854e-186
DENND11	8.12488e-188	1.0027	0.32	0.063	1.77001e-183
BTNL9	1.00124e-187	1.33911	0.591	0.255	2.1812e-183
COL4A2	4.05386e-187	1.58668	0.738	0.484	8.83134e-183
SERPINI1	1.19933e-186	0.957314	0.222	0.022	2.61275e-182
JUNB	1.48935e-184	-1.1814	0.781	0.894	3.24454e-180
FYN	2.35339e-184	1.11968	0.556	0.226	5.12686e-180
EGR1	3.11993e-183	-2.01072	0.391	0.676	6.79676e-179
OAZ2	2.81776e-182	1.10058	0.408	0.119	6.13849e-178
MGLL	3.84434e-177	1.02472	0.391	0.108	8.37489e-173
DGKD	1.5188e-175	0.939615	0.266	0.043	3.30871e-171
HLA-DQA1	2.33811e-175	-1.57395	0.113	0.465	5.09357e-171
MT1A	6.22002e-173	-3.04547	0.02	0.342	1.35503e-168
GNAS	1.5481e-170	0.81009	0.899	0.763	3.37254e-166
FILIP1	1.13072e-167	0.900039	0.303	0.064	2.46327e-163
COL15A1	4.80879e-167	1.22553	0.425	0.139	1.0476e-162
ACKR3	8.33099e-166	1.0359	0.291	0.058	1.81491e-161
FSTL1	1.25567e-165	1.16102	0.463	0.171	2.73549e-161
FOSB	4.75027e-165	-1.2544	0.621	0.822	1.03485e-160
NDST1	4.78284e-165	0.843638	0.311	0.069	1.04194e-160
APCDD1	3.53546e-164	0.516889	0.147	0.004	7.702e-160
DPYSL3	1.1898e-161	0.887367	0.35	0.092	2.59198e-157
PGM2L1	8.72657e-161	0.96912	0.302	0.067	1.90108e-156
DOCK9	2.76063e-159	1.01502	0.598	0.274	6.01403e-155
PDGFD	6.10882e-159	1.06104	0.505	0.203	1.33081e-154
TMEM150C	4.72346e-154	0.932274	0.338	0.091	1.02901e-149
HOXD3	7.64826e-153	0.642156	0.194	0.022	1.66617e-148
FNDC3B	1.43464e-152	1.00974	0.51	0.215	3.12537e-148
GADD45B	2.19886e-152	-1.46742	0.596	0.768	4.79023e-148
ATF3	3.12791e-151	-1.57665	0.337	0.622	6.81416e-147
CYTOR	8.52546e-150	1.13011	0.496	0.202	1.85727e-145
PXDN	5.16633e-148	1.20909	0.298	0.074	1.12548e-143
P2RY1	1.90657e-147	0.594282	0.164	0.013	4.15347e-143
CDH13	2.14287e-147	1.02701	0.483	0.196	4.66824e-143
ADIRF	5.7758e-147	-1.76453	0.135	0.441	1.25826e-142
MECOM	5.85651e-147	0.794756	0.284	0.063	1.27584e-142
ARL15	1.3786e-145	0.907859	0.344	0.099	3.00329e-141
SPRY1	1.99862e-145	0.921218	0.623	0.308	4.354e-141
SELENOW	9.81362e-145	1.37009	0.651	0.401	2.1379e-140
RPS6KA2	1.09533e-143	0.940064	0.42	0.149	2.38618e-139
CLEC14A	2.18291e-143	1.06906	0.649	0.377	4.75546e-139
ANXA1	4.05559e-142	-1.7092	0.326	0.594	8.83511e-138
PTPN14	4.8088e-142	0.884186	0.41	0.142	1.0476e-137
GDF6	4.86263e-142	0.719093	0.119	0.001	1.05932e-137
CSGALNACT1	7.6806e-141	0.717218	0.267	0.058	1.67322e-136
NFKBIZ	2.35072e-138	-1.41269	0.29	0.571	5.12105e-134
ITGB1	5.21613e-138	0.834888	0.807	0.615	1.13633e-133
OSBPL1A	3.80873e-137	1.03851	0.439	0.17	8.29731e-133
ZFP36	7.46645e-137	-1.36501	0.77	0.86	1.62657e-132
HSP90AA1	1.11511e-134	-0.992132	0.864	0.924	2.42927e-130
COL21A1	1.28059e-134	0.547999	0.151	0.012	2.78977e-130
FXYD6	1.80098e-133	-1.13568	0.119	0.425	3.92343e-129
NRP1	8.44073e-133	1.04835	0.609	0.334	1.83881e-128
NFIB	1.30659e-132	0.88006	0.596	0.304	2.84641e-128
DGKH	5.20715e-132	0.90895	0.36	0.115	1.13438e-127
DIPK2B	7.78031e-132	0.875027	0.404	0.146	1.69494e-127
FGD4	2.10852e-131	0.660433	0.197	0.029	4.59341e-127
PTPRK	1.20441e-130	0.845091	0.37	0.125	2.62381e-126
TPT1	3.09086e-130	-0.676794	0.899	0.925	6.73345e-126
CYB5R3	4.85324e-129	0.98482	0.611	0.352	1.05728e-124
MGAT4A	2.84831e-128	0.871457	0.366	0.125	6.20505e-124
ITGA2	3.45875e-128	0.649859	0.18	0.025	7.53489e-124
TMCC3	4.71324e-128	0.788094	0.302	0.082	1.02678e-123
F2R	2.27562e-127	0.894074	0.485	0.213	4.95744e-123
VWA1	2.93257e-127	1.17374	0.644	0.4	6.38861e-123
ITGA1	3.20502e-127	0.989146	0.509	0.235	6.98213e-123
KCNJ2	4.71658e-127	0.588101	0.152	0.014	1.02751e-122
DGKI	1.41376e-126	0.513367	0.115	0.003	3.07987e-122
LAMA5	5.26313e-126	0.797004	0.392	0.14	1.14657e-121
SERPING1	8.23539e-126	-1.20315	0.128	0.414	1.79408e-121
MEIS2	1.502e-122	-1.17677	0.176	0.468	3.2721e-118
CEBPB	1.79198e-122	-1.52101	0.249	0.516	3.90384e-118
DKK3	8.37078e-122	0.618843	0.191	0.031	1.82357e-117
SGK1	3.28017e-121	-1.31734	0.413	0.638	7.14584e-117
THSD7A	3.63085e-121	0.895071	0.314	0.096	7.90981e-117
DIAPH2	9.00904e-121	0.673831	0.251	0.06	1.96262e-116
CXCR4	2.41282e-120	0.862538	0.18	0.027	5.25634e-116
CPM	1.19825e-119	0.660577	0.188	0.03	2.61039e-115
DNAJB1	2.0095e-119	-1.06286	0.664	0.83	4.3777e-115
TNFAIP8L1	3.06046e-119	0.841966	0.313	0.098	6.66721e-115
ARHGAP18	5.33534e-119	0.86229	0.453	0.192	1.1623e-114
ABLIM1	5.93521e-119	0.862559	0.296	0.085	1.29299e-114
GLUL	2.69859e-118	-1.58609	0.104	0.369	5.87887e-114
TSPAN5	3.05137e-118	0.51774	0.156	0.018	6.64741e-114
FLT1	9.55183e-118	0.843394	0.915	0.789	2.08087e-113
IL6ST	9.97995e-118	-0.999031	0.658	0.778	2.17413e-113
HLA-DRB1	6.9448e-117	-0.777102	0.707	0.849	1.51293e-112
CLDN5	9.69942e-117	1.41865	0.506	0.251	2.11302e-112
SORT1	2.10582e-116	0.617464	0.201	0.037	4.58753e-112
APLP2	7.09569e-116	0.818786	0.677	0.437	1.5458e-111
CYB5A	2.65693e-115	0.86085	0.376	0.142	5.78813e-111
TBX2	3.97564e-115	0.52795	0.112	0.005	8.66092e-111
PLXND1	4.51034e-115	0.832056	0.582	0.309	9.82578e-111
SIPA1L2	8.5001e-115	0.738278	0.35	0.119	1.85175e-110
EMCN	2.14481e-113	-1.58712	0.491	0.667	4.67247e-109
NOX4	2.28666e-113	0.545052	0.162	0.023	4.98149e-109
SDC3	5.17546e-113	0.671261	0.242	0.059	1.12747e-108
TM4SF1	1.00219e-112	-1.14236	0.63	0.773	2.18327e-108
SULF1	2.01747e-112	1.00986	0.225	0.052	4.39505e-108
CDC42EP3	5.87503e-112	0.767033	0.468	0.204	1.27987e-107
CTDSPL	7.01915e-112	0.574226	0.193	0.036	1.52912e-107
FUS	1.15315e-111	-1.08269	0.574	0.734	2.51214e-107
HSPA1A	2.55785e-111	-1.02931	0.775	0.891	5.57227e-107
JUN	3.91133e-110	-1.17774	0.716	0.834	8.52084e-106
UBB	5.0346e-110	-1.10658	0.709	0.792	1.09679e-105
MMP14	3.11332e-109	0.677129	0.243	0.063	6.78236e-105
KCNQ1	3.95348e-109	0.494267	0.162	0.024	8.61265e-105
SERTAD1	1.21292e-108	-1.15426	0.436	0.627	2.64235e-104
NPTX2	1.90623e-108	0.802059	0.139	0.016	4.15272e-104
BCAP29	8.86849e-108	0.747948	0.428	0.186	1.932e-103
SYNE1	3.34361e-107	-1.72528	0.358	0.584	7.28406e-103
TSC22D1	3.0592e-106	0.741345	0.773	0.555	6.66448e-102
GMNN	5.12721e-106	0.828024	0.181	0.034	1.11696e-101
PLXNA2	6.45258e-106	0.767519	0.408	0.171	1.40569e-101
HLA-DRB5	6.54254e-106	-1.03956	0.463	0.682	1.42529e-101
MCF2L	2.91569e-105	0.799768	0.326	0.112	6.35183e-101
THY1	5.93992e-105	1.01293	0.246	0.067	1.29401e-100
SLC2A3	9.29502e-105	-1.13675	0.538	0.695	2.02492e-100
LRRC32	1.02677e-104	-1.27001	0.416	0.616	2.23681e-100
RGCC	1.15684e-103	0.862614	0.727	0.455	2.52019e-99
EHD2	1.41646e-103	0.744774	0.311	0.106	3.08576e-99
ZC3HAV1	4.4312e-103	-1.18995	0.301	0.538	9.65338e-99
CCN3	1.12855e-102	0.825409	0.147	0.02	2.45854e-98
EFNA1	8.72417e-102	0.788183	0.532	0.279	1.90056e-97
FAM118A	1.17046e-101	0.659202	0.236	0.061	2.54985e-97
SCRN1	1.38792e-101	0.402021	0.109	0.007	3.02358e-97
EEF1A1	1.0053e-100	-0.559344	0.921	0.947	2.19004e-96
PLLP	1.67516e-100	0.573198	0.207	0.048	3.64933e-96
RFK	4.55454e-100	0.811579	0.352	0.139	9.92206e-96
MRTFB	4.01232e-99	0.616004	0.238	0.065	8.74084e-95
SDF4	7.29801e-99	0.806655	0.498	0.261	1.58987e-94
CNOT6L	1.05281e-98	0.661827	0.296	0.099	2.29354e-94
CAV2	1.12473e-98	0.686427	0.378	0.156	2.45022e-94
NR2F2	8.05274e-98	-1.20641	0.092	0.328	1.75429e-93
HSPA1B	3.49457e-97	-1.04082	0.692	0.826	7.61293e-93
LY6E	8.83327e-97	-1.05288	0.155	0.408	1.92433e-92
PPIB	1.98957e-96	0.789147	0.693	0.51	4.33427e-92
LRMP	1.31239e-95	0.482805	0.149	0.023	2.85904e-91
CDKN2B	2.04477e-95	0.487249	0.153	0.025	4.45452e-91
TP53I11	2.70258e-95	0.891389	0.395	0.177	5.88757e-91
CDK2AP1	2.96005e-94	0.785157	0.498	0.273	6.44846e-90
CTSD	1.7483e-93	0.830664	0.495	0.262	3.80868e-89
OAF	5.30555e-93	0.501006	0.24	0.069	1.15581e-88
MCTP1	8.34811e-93	0.634196	0.19	0.043	1.81864e-88
DLL4	5.08544e-92	0.796634	0.56	0.317	1.10786e-87
ELMO1	1.13131e-91	0.668815	0.419	0.19	2.46456e-87
YWHAH	1.29006e-91	0.783407	0.642	0.427	2.8104e-87
ST3GAL4	2.0788e-91	0.432119	0.163	0.031	4.52867e-87
PDE3A	2.47401e-91	0.463447	0.12	0.014	5.38962e-87
RPL21	3.6666e-91	-0.739402	0.612	0.744	7.9877e-87
CREB3L2	5.3516e-91	0.568948	0.25	0.077	1.16585e-86
GSN	5.3945e-91	0.679399	0.887	0.772	1.17519e-86
NET1	3.11369e-90	-1.08904	0.099	0.324	6.78318e-86
MET	4.35359e-90	0.576145	0.187	0.044	9.48429e-86
DLC1	7.4372e-90	-0.997415	0.395	0.596	1.62019e-85
KLF9	1.58601e-89	-0.962372	0.547	0.691	3.45513e-85
TMEM204	1.85651e-89	0.738482	0.646	0.405	4.0444e-85
IL1R1	2.02653e-89	-0.956209	0.026	0.224	4.4148e-85
LIMS1	2.55469e-89	0.676506	0.34	0.139	5.56539e-85
IGF2R	7.45217e-89	0.670205	0.33	0.129	1.62345e-84
CD74	1.42803e-88	-0.571092	0.839	0.929	3.11097e-84
ORAI1	1.69424e-88	0.517765	0.255	0.082	3.6909e-84
RABGAP1	2.58468e-88	0.688592	0.289	0.104	5.63072e-84
VASH1	3.13839e-88	0.602182	0.284	0.099	6.83699e-84
HOXD8	4.40725e-88	0.607641	0.236	0.071	9.6012e-84
AQP1	1.24852e-87	0.532209	0.564	0.287	2.71989e-83
THBS1	1.50689e-87	0.782419	0.393	0.171	3.28276e-83
CSTB	1.60305e-87	0.814044	0.531	0.314	3.49223e-83
NPR3	2.19535e-86	0.633451	0.116	0.014	4.78257e-82
TEK	2.36447e-86	-1.09289	0.257	0.469	5.151e-82
MXD4	3.22912e-86	0.661612	0.525	0.282	7.03464e-82
CD1D	6.09548e-86	0.285829	0.102	0.009	1.3279e-81
EMP3	1.40415e-85	-1.43286	0.106	0.319	3.05894e-81
CA2	1.4946e-85	0.849337	0.458	0.229	3.25599e-81
NID1	2.18005e-85	0.745134	0.409	0.199	4.74925e-81
PBX1	3.27893e-85	-1.03113	0.154	0.381	7.14314e-81
TLK1	3.33339e-85	0.655399	0.292	0.108	7.26178e-81
IQGAP2	4.37756e-85	0.608623	0.208	0.057	9.53652e-81
DUSP5	1.00839e-84	-1.11426	0.324	0.528	2.19677e-80
LXN	1.26155e-84	0.471235	0.196	0.051	2.74829e-80
OSBPL3	1.34854e-84	0.430772	0.132	0.021	2.9378e-80
CDH5	1.37961e-84	0.743799	0.625	0.409	3.00548e-80
TMOD2	1.43557e-84	0.56228	0.212	0.059	3.1274e-80
HSPH1	2.21394e-84	-0.895804	0.531	0.705	4.82306e-80
GRN	4.00456e-84	0.715724	0.564	0.347	8.72393e-80
ANKRD26	5.18885e-84	0.631565	0.218	0.063	1.13039e-79
ESAM	9.67372e-84	0.69918	0.714	0.548	2.10742e-79
JUP	2.30131e-83	0.684118	0.477	0.251	5.0134e-79
DOCK6	3.06812e-83	0.650896	0.454	0.23	6.68389e-79
TRAPPC1	3.22235e-83	0.618143	0.355	0.154	7.01988e-79
NPTN	5.26858e-83	0.6526	0.399	0.186	1.14776e-78
FNBP1L	5.83071e-83	0.607703	0.361	0.155	1.27022e-78
CTNNB1	8.4401e-83	0.779572	0.584	0.365	1.83868e-78
CALCRL	1.56258e-82	0.713688	0.682	0.466	3.40408e-78
NETO2	2.45068e-82	0.558923	0.22	0.064	5.33881e-78
SHROOM1	2.97923e-82	0.517607	0.16	0.034	6.49024e-78
ST8SIA4	7.56727e-82	0.409043	0.143	0.027	1.64853e-77
CCNL1	1.12928e-81	-0.841872	0.505	0.671	2.46013e-77
HLA-DPA1	2.68695e-81	-0.868687	0.467	0.638	5.85352e-77
UBE2S	9.05771e-81	-1.16783	0.256	0.458	1.97322e-76
TNFRSF10D	1.02566e-80	-1.05219	0.359	0.553	2.2344e-76
RAB31	1.42113e-80	0.568197	0.301	0.117	3.09594e-76
FAM174B	1.74122e-80	0.390862	0.119	0.017	3.79324e-76
MYO1D	3.75292e-80	0.506531	0.196	0.054	8.17574e-76
DYSF	5.29348e-80	0.695958	0.414	0.203	1.15318e-75
ADD1	7.11096e-80	0.769164	0.531	0.311	1.54912e-75
ABL2	1.2253e-79	0.71355	0.412	0.196	2.66933e-75
S100A6	1.76954e-79	-0.856027	0.706	0.816	3.85494e-75
FZD4	2.00175e-79	0.627044	0.551	0.316	4.36082e-75
ARHGEF7	2.00503e-79	0.775257	0.442	0.224	4.36796e-75
TUBB4B	2.36526e-79	-1.10685	0.336	0.52	5.15273e-75
CD46	2.97285e-79	0.654952	0.616	0.392	6.47636e-75
BID	6.90961e-79	0.488589	0.234	0.075	1.50526e-74
PFN1	1.72545e-78	0.658468	0.768	0.646	3.75889e-74
MX1	1.98394e-78	-1.16363	0.174	0.386	4.32202e-74
CYYR1	2.18466e-78	0.676788	0.555	0.339	4.75929e-74
EDIL3	6.06698e-78	0.559014	0.205	0.06	1.32169e-73
IL3RA	1.02175e-77	0.602773	0.416	0.206	2.22588e-73
MAFF	1.09904e-77	-0.978632	0.329	0.52	2.39427e-73
SLC22A23	3.73346e-77	0.528578	0.192	0.052	8.13333e-73
SYNM	7.58471e-77	0.531472	0.264	0.093	1.65233e-72
NIBAN1	1.88746e-76	0.409942	0.122	0.02	4.11182e-72
RAPGEF5	3.84338e-76	0.642001	0.501	0.281	8.37279e-72
PLOD1	4.83991e-76	0.510689	0.282	0.108	1.05437e-71
RBPMS	1.23867e-75	0.627175	0.492	0.277	2.69844e-71
SRGN	2.10032e-75	0.969431	0.602	0.418	4.57554e-71
ARHGEF17	2.76641e-75	0.413543	0.126	0.022	6.02661e-71
NBEAL2	5.75161e-75	0.479626	0.185	0.05	1.25299e-70
PRCP	7.91058e-75	-0.836903	0.103	0.312	1.72332e-70
PLK2	1.12884e-74	0.757694	0.591	0.378	2.45917e-70
HECW2	2.31481e-74	0.694108	0.379	0.176	5.04281e-70
CD99	2.41599e-74	0.636042	0.713	0.565	5.26324e-70
ASPH	4.83406e-74	0.612024	0.332	0.145	1.0531e-69
PLEKHA1	5.08134e-74	0.607097	0.282	0.111	1.10697e-69
HEXIM1	1.28308e-73	-1.08456	0.133	0.331	2.79519e-69
LAYN	1.29815e-73	0.453854	0.236	0.079	2.82803e-69
MPZL2	1.56258e-73	0.499756	0.333	0.14	3.40407e-69
RASGRP3	1.59276e-73	0.603997	0.296	0.12	3.46983e-69
DUSP6	3.14532e-73	0.574526	0.447	0.228	6.85209e-69
ADGRL4	7.17742e-73	0.630144	0.628	0.415	1.5636e-68
AREG	1.63993e-72	0.518645	0.131	0.025	3.5726e-68
CLSTN3	1.86017e-72	0.578934	0.258	0.096	4.05237e-68
WDFY1	2.85388e-72	0.531863	0.273	0.105	6.21719e-68
TLE5	2.90962e-72	0.652754	0.606	0.406	6.33861e-68
RAPGEF1	4.46548e-72	0.603993	0.41	0.206	9.72804e-68
ARHGAP29	7.22822e-72	0.681414	0.626	0.419	1.57467e-67
TAF7	7.24425e-72	-1.0195	0.134	0.331	1.57816e-67
ITGB5	7.49812e-72	0.580822	0.349	0.157	1.63347e-67
SOST	1.09086e-71	-1.89283	0.013	0.168	2.37643e-67
ADAMTS7	2.46245e-71	0.368925	0.129	0.025	5.36444e-67
CD14	2.46918e-71	-1.16616	0.042	0.214	5.37911e-67
AKAP13	3.88043e-71	0.677986	0.55	0.338	8.45352e-67
RIN3	7.74466e-71	0.456894	0.189	0.055	1.68718e-66
TGFB1	5.74395e-70	0.627908	0.499	0.295	1.25132e-65
FBLIM1	7.17924e-70	0.464874	0.16	0.041	1.564e-65
2023-03-01	9.2975e-70	0.419273	0.123	0.023	2.02546e-65
ITGA5	9.90767e-70	0.653505	0.528	0.323	2.15839e-65
HIP1R	1.1091e-69	0.496168	0.216	0.071	2.41617e-65
SH3RF1	1.90728e-69	0.43733	0.14	0.031	4.155e-65
F8	2.05083e-69	0.729881	0.377	0.188	4.46772e-65
CCN1	3.07987e-69	0.970479	0.517	0.317	6.70949e-65
ADAM10	4.19316e-69	0.606553	0.435	0.234	9.1348e-65
RPL41	6.03065e-69	-0.506103	0.859	0.889	1.31378e-64
PGF	7.6313e-69	0.701204	0.16	0.042	1.66248e-64
TFPI2	8.04227e-69	-1.44021	0.032	0.194	1.75201e-64
CLSTN1	9.2823e-69	0.560384	0.377	0.182	2.02215e-64
KHDRBS3	1.12286e-68	-0.845743	0.077	0.263	2.44615e-64
GOLIM4	1.3081e-68	0.564693	0.39	0.195	2.8497e-64
RSU1	1.37715e-68	0.556095	0.351	0.164	3.00011e-64
CEACAM1	1.38078e-68	-0.885554	0.172	0.378	3.00803e-64
LDLR	2.74021e-68	-0.925066	0.245	0.446	5.96954e-64
GIT2	4.60535e-68	0.482549	0.21	0.069	1.00327e-63
PRXL2A	1.21236e-67	0.489316	0.284	0.114	2.64114e-63
FMNL3	1.27599e-67	0.542781	0.346	0.161	2.77975e-63
NAV2	1.57288e-67	0.523471	0.186	0.056	3.42653e-63
VSIR	2.34382e-67	0.622657	0.324	0.147	5.10602e-63
KDM6B	3.77788e-67	-1.18035	0.247	0.432	8.23011e-63
COX5B	8.21943e-67	0.645997	0.605	0.417	1.7906e-62
TCF4	1.08968e-66	0.690562	0.683	0.511	2.37388e-62
CFH	1.24781e-66	0.523605	0.159	0.042	2.71835e-62
MYO10	3.42197e-66	0.55766	0.324	0.146	7.45475e-62
A4GALT	3.5183e-66	0.512594	0.268	0.107	7.66463e-62
CD276	3.53724e-66	0.358185	0.113	0.02	7.70589e-62
SLC44A2	5.92612e-66	0.617502	0.525	0.322	1.29101e-61
GNAI1	5.93584e-66	0.498643	0.22	0.077	1.29312e-61
RPS27	9.02801e-66	-0.576247	0.751	0.806	1.96675e-61
MFSD6	2.38546e-65	0.478152	0.194	0.062	5.19672e-61
IFI27	4.5272e-65	-0.619652	0.745	0.835	9.86251e-61
CALU	5.06696e-65	0.572623	0.373	0.188	1.10384e-60
RCN3	5.98122e-65	0.424662	0.147	0.036	1.30301e-60
CHST1	6.98326e-65	0.50661	0.11	0.02	1.5213e-60
FHL3	8.37456e-65	0.371368	0.145	0.036	1.8244e-60
EFCAB14	1.21724e-64	0.656921	0.391	0.203	2.65176e-60
ICAM4	2.0092e-64	-1.05832	0.026	0.178	4.37705e-60
SMTN	4.53112e-64	0.637874	0.41	0.213	9.87104e-60
ZHX3	4.58176e-64	0.424085	0.201	0.066	9.98137e-60
ATOH8	5.38979e-64	0.614321	0.186	0.058	1.17416e-59
SLC6A6	1.04365e-63	-0.993133	0.021	0.168	2.2736e-59
HMGN1	1.82157e-63	0.506334	0.359	0.175	3.9683e-59
BCL3	5.6649e-63	-1.06874	0.235	0.412	1.2341e-58
GBA2	7.89988e-63	0.480983	0.209	0.073	1.72099e-58
CSF1	9.40802e-63	-0.879203	0.043	0.202	2.04954e-58
PPP1CB	9.9469e-63	0.639987	0.37	0.188	2.16693e-58
ABCG2	1.18617e-62	0.599799	0.274	0.114	2.58408e-58
HLA-DRA	1.67656e-62	-0.648353	0.563	0.719	3.65239e-58
PALMD	1.74866e-62	0.554368	0.433	0.232	3.80945e-58
YPEL3	1.94782e-62	0.554156	0.367	0.185	4.24333e-58
PAM	2.22058e-62	0.532576	0.344	0.167	4.83753e-58
F2RL3	2.25832e-62	0.620859	0.359	0.175	4.91976e-58
EOGT	2.34092e-62	0.512267	0.243	0.095	5.0997e-58
UXS1	2.57882e-62	0.397564	0.165	0.048	5.61796e-58
MMP15	2.68905e-62	0.331949	0.125	0.027	5.85809e-58
C1QTNF1	3.59476e-62	-0.761189	0.007	0.139	7.83118e-58
HLA-DPB1	4.08003e-62	-0.723786	0.436	0.604	8.88834e-58
KLHDC8B	4.4858e-62	0.340967	0.139	0.034	9.77232e-58
CD34	8.30606e-62	0.579887	0.691	0.518	1.80947e-57
EDEM3	1.04199e-61	0.510735	0.234	0.089	2.26998e-57
ADAM9	1.42693e-61	0.461986	0.215	0.077	3.10857e-57
ITIH5	1.5985e-61	0.536217	0.207	0.072	3.48232e-57
GFOD1	1.79903e-61	0.507769	0.346	0.167	3.91918e-57
BCAT1	2.69026e-61	0.309266	0.112	0.021	5.86074e-57
ENTPD1	2.85229e-61	0.546624	0.329	0.154	6.2137e-57
GASK1B	2.95905e-61	0.590957	0.385	0.199	6.44629e-57
SYNJ2	3.63585e-61	0.484206	0.215	0.077	7.92071e-57
GLG1	3.67407e-61	0.515684	0.429	0.233	8.00397e-57
SELE	4.35821e-61	-1.913	0.121	0.297	9.49435e-57
DDIT4	4.71308e-61	0.634817	0.624	0.432	1.02675e-56
MPZL1	6.61366e-61	0.438397	0.282	0.12	1.44079e-56
DDAH1	7.65304e-61	0.368796	0.119	0.025	1.66721e-56
MYOF	1.00031e-60	0.43129	0.221	0.08	2.17918e-56
RPL30	1.10457e-60	-0.525224	0.772	0.822	2.4063e-56
GADD45G	1.18219e-60	-1.18921	0.072	0.235	2.5754e-56
SULF2	1.31312e-60	0.541247	0.388	0.201	2.86063e-56
NFKBIA	1.41652e-60	-0.714252	0.735	0.792	3.08589e-56
ELOB	1.7433e-60	0.623013	0.568	0.386	3.79778e-56
LDB2	2.31763e-60	0.554547	0.679	0.486	5.04896e-56
FAM214A	3.97114e-60	0.681028	0.333	0.162	8.65113e-56
NKTR	4.35963e-60	0.497842	0.5	0.29	9.49746e-56
CYBA	4.48418e-60	0.607286	0.455	0.259	9.76879e-56
MALAT1	5.24032e-60	0.628798	0.939	0.944	1.1416e-55
LNX1	5.84246e-60	0.572372	0.148	0.041	1.27278e-55
COLGALT1	8.2264e-60	0.4224	0.164	0.048	1.79212e-55
EVA1B	1.19991e-59	0.639027	0.498	0.308	2.614e-55
ACTN4	1.34471e-59	0.56033	0.62	0.434	2.92945e-55
THEM6	1.50943e-59	0.522795	0.2	0.071	3.2883e-55
SELP	2.0113e-59	-0.67833	0.018	0.155	4.38162e-55
LCP2	2.61624e-59	0.406449	0.191	0.064	5.69947e-55
SDCBP	4.89825e-59	-0.864295	0.356	0.512	1.06708e-54
COPS8	5.3096e-59	0.393841	0.234	0.091	1.1567e-54
TMEM132A	5.60626e-59	0.400023	0.173	0.054	1.22132e-54
VEGFA	6.05803e-59	-0.899133	0.027	0.168	1.31974e-54
TUBA1B	6.13364e-59	-0.778532	0.518	0.631	1.33621e-54
RNASE1	6.35385e-59	-0.682295	0.755	0.816	1.38419e-54
PLCB1	7.25919e-59	0.567958	0.384	0.203	1.58141e-54
ELOC	7.37825e-59	-0.998689	0.3	0.454	1.60735e-54
DDX3X	1.18009e-58	-0.786893	0.435	0.583	2.57084e-54
FAM219A	1.27927e-58	0.411108	0.194	0.067	2.7869e-54
GPR4	1.27991e-58	0.471007	0.33	0.157	2.78829e-54
LIPA	1.30297e-58	0.472373	0.272	0.117	2.83853e-54
ARGLU1	1.59687e-58	0.651768	0.706	0.517	3.47877e-54
SH3PXD2A	1.67553e-58	0.424589	0.183	0.06	3.65014e-54
LPCAT2	2.19759e-58	0.331555	0.121	0.027	4.78745e-54
CST3	3.88169e-58	0.637543	0.549	0.352	8.45626e-54
C1orf54	4.40541e-58	0.497762	0.205	0.075	9.59718e-54
EHD3	5.27944e-58	-1.65432	0.058	0.208	1.15013e-53
AC083855.2	1.32896e-57	0.282389	0.113	0.024	2.89514e-53
SLC46A3	3.00401e-57	0.304623	0.107	0.021	6.54424e-53
NOTCH1	5.32177e-57	0.584796	0.408	0.224	1.15935e-52
CSRNP1	6.3886e-57	-0.880037	0.376	0.518	1.39176e-52
BTG2	8.2763e-57	-0.834169	0.37	0.545	1.80299e-52
ASS1	8.93062e-57	-0.896933	0.048	0.199	1.94553e-52
PCAT19	9.15811e-57	-0.912301	0.263	0.434	1.99509e-52
SPG7	1.45911e-56	0.511113	0.357	0.18	3.17867e-52
ME3	1.53664e-56	0.367206	0.145	0.041	3.34758e-52
SLC35B4	2.39423e-56	0.305533	0.108	0.022	5.21583e-52
SYNPO	2.55097e-56	0.539561	0.43	0.243	5.55729e-52
GRAMD1A	2.71111e-56	0.452015	0.332	0.164	5.90616e-52
NID2	3.6264e-56	0.558568	0.157	0.048	7.90012e-52
CCDC85B	4.42193e-56	0.534512	0.683	0.517	9.63318e-52
CYP26B1	4.8331e-56	-0.943145	0.01	0.134	1.05289e-51
RGS3	6.93324e-56	0.701305	0.366	0.202	1.51041e-51
WDR27	9.43295e-56	0.387361	0.115	0.025	2.05497e-51
GPM6A	2.12229e-55	-0.642512	0.005	0.123	4.62341e-51
IFNGR1	2.99618e-55	0.541493	0.434	0.25	6.52718e-51
STAB1	3.18695e-55	0.467736	0.365	0.186	6.94277e-51
PON2	3.32478e-55	0.471764	0.303	0.145	7.24303e-51
CCL14	4.82178e-55	-1.58884	0.227	0.384	1.05042e-50
RPS23	5.02871e-55	-0.516964	0.772	0.826	1.0955e-50
FN1	6.64818e-55	0.821958	0.559	0.364	1.44831e-50
CTSC	8.07639e-55	0.499186	0.294	0.136	1.75944e-50
IRX3	1.00107e-54	-0.788769	0.048	0.194	2.18083e-50
AL133415.1	1.31293e-54	0.459792	0.219	0.086	2.86022e-50
HSP90B1	1.72605e-54	0.475107	0.758	0.623	3.7602e-50
LDHA	1.95692e-54	-0.810259	0.409	0.544	4.26315e-50
DAPK3	2.52074e-54	0.509157	0.264	0.117	5.49143e-50
PPP1R14A	2.99135e-54	-0.773011	0.065	0.219	6.51665e-50
AFAP1L1	3.67928e-54	0.598193	0.372	0.201	8.01531e-50
FLT4	4.24702e-54	0.467735	0.465	0.269	9.25212e-50
NCK1	4.50293e-54	0.383978	0.256	0.11	9.80964e-50
MPDZ	4.55485e-54	0.470482	0.245	0.104	9.92274e-50
NECTIN2	4.78713e-54	0.574625	0.447	0.27	1.04288e-49
RPL32	4.83051e-54	-0.490212	0.779	0.843	1.05233e-49
MAFB	8.10267e-54	-0.832216	0.068	0.223	1.76517e-49
SPRY4	8.75142e-54	0.55167	0.438	0.257	1.9065e-49
JARID2	9.082e-54	0.388481	0.17	0.056	1.97851e-49
RPL39	1.15791e-53	-0.552789	0.693	0.769	2.5225e-49
MMP2	1.91066e-53	0.639655	0.178	0.062	4.16238e-49
PINK1	2.00968e-53	0.54012	0.562	0.376	4.37808e-49
CRIP2	2.26537e-53	0.438863	0.802	0.695	4.93511e-49
RPS12	2.34272e-53	-0.495396	0.781	0.851	5.10362e-49
SOCS1	2.70885e-53	-0.962063	0.096	0.253	5.90122e-49
PTPN9	2.85812e-53	0.408051	0.136	0.038	6.2264e-49
RPL26	4.14807e-53	-0.52398	0.735	0.804	9.03658e-49
RPL24	5.27709e-53	-0.54058	0.643	0.734	1.14961e-48
SH3GLB1	9.36872e-53	0.514393	0.466	0.286	2.04098e-48
H2AFX	1.00931e-52	-0.840636	0.17	0.335	2.19878e-48
SCGB3A1	1.1371e-52	0.375672	0.103	0.022	2.47718e-48
S1PR1	1.46121e-52	0.493556	0.586	0.397	3.18325e-48
RAPGEF2	1.73996e-52	0.509143	0.35	0.181	3.79049e-48
ARL4A	1.95019e-52	0.431396	0.36	0.184	4.24848e-48
ARPC1B	2.09264e-52	0.475355	0.482	0.293	4.55883e-48
TBX3	3.48009e-52	-0.709765	0.025	0.153	7.58138e-48
ID3	4.55444e-52	0.626255	0.677	0.505	9.92184e-48
MYO6	4.55684e-52	0.593795	0.411	0.239	9.92708e-48
CORO1B	5.05808e-52	0.42992	0.273	0.126	1.1019e-47
EIF4EBP1	7.31264e-52	0.348792	0.163	0.053	1.59306e-47
DDI2	7.34026e-52	0.412927	0.161	0.053	1.59908e-47
BCL6B	8.75592e-52	0.449326	0.269	0.123	1.90748e-47
AP2S1	1.79492e-51	0.458472	0.396	0.224	3.91024e-47
TMEM70	1.88069e-51	-0.781652	0.098	0.254	4.09707e-47
IRF7	2.95435e-51	-0.987949	0.164	0.319	6.43606e-47
SH2B3	3.19393e-51	0.48297	0.28	0.132	6.95797e-47
GIPC3	3.28512e-51	0.388943	0.178	0.063	7.15664e-47
PMP22	3.59008e-51	-0.922055	0.227	0.383	7.82099e-47
RHOJ	5.51386e-51	0.415487	0.298	0.142	1.20119e-46
UQCRQ	5.52028e-51	0.51114	0.427	0.255	1.20259e-46
EIF4A1	5.88961e-51	-0.697874	0.567	0.656	1.28305e-46
OSTM1	6.51242e-51	0.427183	0.223	0.092	1.41873e-46
STC2	7.39266e-51	0.398053	0.164	0.054	1.61049e-46
CD200	1.4389e-50	0.476192	0.285	0.134	3.13464e-46
PDIA4	1.45474e-50	0.373461	0.27	0.124	3.16915e-46
GALNT1	1.46407e-50	0.364531	0.204	0.079	3.18948e-46
MEG3	1.52656e-50	-1.19538	0.061	0.206	3.3256e-46
ERLEC1	1.94881e-50	0.477486	0.343	0.18	4.24549e-46
REEP3	2.17724e-50	0.502181	0.373	0.207	4.74311e-46
FRMD8	2.22092e-50	0.471161	0.221	0.092	4.83827e-46
RC3H2	2.71873e-50	0.395511	0.247	0.107	5.92275e-46
CCDC85A	3.40894e-50	0.37074	0.134	0.038	7.42637e-46
CLTC	4.07996e-50	0.434757	0.349	0.184	8.8882e-46
VMP1	6.06828e-50	0.560247	0.296	0.145	1.32198e-45
AC017002.1	7.03187e-50	0.398644	0.152	0.049	1.53189e-45
PODXL	7.17604e-50	0.547645	0.713	0.554	1.5633e-45
SMAD1	8.06339e-50	0.470882	0.224	0.094	1.75661e-45
CTSB	8.62389e-50	0.499763	0.434	0.262	1.87871e-45
CYB561	9.02804e-50	0.291008	0.113	0.028	1.96676e-45
FBN1	9.59133e-50	0.398182	0.258	0.116	2.08947e-45
PDIA5	1.31328e-49	-0.765809	0.106	0.258	2.86099e-45
NDRG1	1.41006e-49	-0.926238	0.384	0.514	3.07182e-45
CBLB	2.11111e-49	0.492102	0.274	0.129	4.59906e-45
RCN2	2.12474e-49	0.417447	0.306	0.153	4.62875e-45
CRIM1	2.16377e-49	0.645786	0.457	0.287	4.71377e-45
EGFL7	2.33543e-49	0.487284	0.767	0.586	5.08772e-45
CBR3	2.822e-49	-0.7701	0.028	0.152	6.14773e-45
TAX1BP3	3.10414e-49	0.473677	0.344	0.186	6.76238e-45
BSG	3.15535e-49	0.494726	0.523	0.35	6.87392e-45
EPS8	3.55291e-49	0.450742	0.161	0.054	7.74002e-45
MGMT	3.67888e-49	0.435929	0.256	0.116	8.01444e-45
SRP14	3.86409e-49	0.514406	0.781	0.701	8.41793e-45
P4HB	4.25479e-49	0.439611	0.457	0.28	9.26906e-45
MIDN	4.58433e-49	-0.85902	0.377	0.516	9.98696e-45
TPST2	5.01884e-49	-0.70541	0.115	0.266	1.09335e-44
EMC10	5.46719e-49	0.427233	0.219	0.092	1.19103e-44
CCL2	5.5962e-49	-1.32302	0.232	0.408	1.21913e-44
RASGRF2	9.76907e-49	0.398104	0.208	0.084	2.12819e-44
EEPD1	1.00801e-48	0.366431	0.134	0.039	2.19594e-44
KLF6	1.96985e-48	0.497072	0.661	0.497	4.29132e-44
CKS2	4.49664e-48	-0.897781	0.12	0.268	9.79592e-44
LRRFIP1	5.10088e-48	0.424351	0.653	0.461	1.11123e-43
RAI14	5.2563e-48	0.445725	0.318	0.161	1.14508e-43
PDE4D	6.14843e-48	0.523464	0.299	0.15	1.33944e-43
CDC42EP4	6.44407e-48	-0.800747	0.169	0.321	1.40384e-43
NUDT4	6.75889e-48	0.624865	0.396	0.232	1.47243e-43
TMEM184B	1.13101e-47	0.449216	0.288	0.141	2.46391e-43
ARID5A	1.21635e-47	-0.906359	0.32	0.462	2.64982e-43
TMEM233	1.3448e-47	0.390825	0.223	0.093	2.92964e-43
BRD2	1.44955e-47	-0.774163	0.431	0.552	3.15784e-43
MRTFA	2.2586e-47	0.42999	0.211	0.088	4.92037e-43
F11R	2.31518e-47	0.392771	0.252	0.115	5.04362e-43
PDZD2	2.51915e-47	0.52267	0.188	0.073	5.48797e-43
ARHGAP6	2.98194e-47	0.261283	0.108	0.026	6.49615e-43
MRPL17	3.18226e-47	0.457093	0.276	0.133	6.93255e-43
NIBAN2	3.48946e-47	0.425685	0.269	0.127	7.60179e-43
SERPINE1	3.53623e-47	0.869717	0.552	0.392	7.70367e-43
TMED9	3.71267e-47	0.441359	0.393	0.229	8.08805e-43
RHOU	3.91296e-47	-0.848056	0.245	0.405	8.52438e-43
MED13L	4.14996e-47	0.486929	0.402	0.233	9.0407e-43
GRASP	4.29171e-47	-0.713635	0.496	0.604	9.34948e-43
LOXL2	5.5579e-47	0.446412	0.261	0.123	1.21079e-42
KDR	5.66386e-47	0.540117	0.66	0.474	1.23387e-42
CSRP2	6.13027e-47	-0.98817	0.123	0.274	1.33548e-42
MYO5A	7.45102e-47	0.325103	0.116	0.031	1.62321e-42
PIK3C2B	7.90758e-47	0.453101	0.253	0.118	1.72267e-42
ETS2	1.16769e-46	-0.690432	0.501	0.623	2.54381e-42
FAM160B1	1.30306e-46	0.442726	0.193	0.077	2.83872e-42
STRN4	1.74794e-46	0.388736	0.236	0.105	3.80788e-42
WSB1	1.95182e-46	-0.764152	0.42	0.552	4.25204e-42
TSC22D3	2.08912e-46	0.482355	0.727	0.575	4.55115e-42
PNRC1	2.22033e-46	-0.623284	0.667	0.728	4.83699e-42
UQCR10	2.79575e-46	0.375051	0.267	0.127	6.09055e-42
SH3BP2	3.28159e-46	0.38532	0.206	0.085	7.14895e-42
IL1RL1	3.34905e-46	-1.12676	0.021	0.135	7.2959e-42
LEPROTL1	8.20599e-46	0.40541	0.217	0.093	1.78768e-41
HERC2	8.59495e-46	0.394023	0.32	0.167	1.87241e-41
DBI	1.19725e-45	0.427734	0.339	0.185	2.6082e-41
LMBR1	2.47207e-45	0.498304	0.224	0.1	5.3854e-41
EIF4A3	2.63486e-45	-0.738186	0.236	0.389	5.74004e-41
JAK1	4.7264e-45	0.45868	0.596	0.42	1.02965e-40
SEMA6B	5.12373e-45	0.372319	0.328	0.17	1.11621e-40
PSAP	5.20259e-45	0.463779	0.7	0.56	1.13338e-40
SNTB1	5.47761e-45	0.281465	0.102	0.025	1.1933e-40
NDUFB10	6.16927e-45	0.491155	0.426	0.259	1.34398e-40
SOX18	7.41791e-45	0.509339	0.531	0.353	1.61599e-40
TRIM16	7.67026e-45	0.366112	0.124	0.037	1.67097e-40
ARPC5L	8.26977e-45	0.445407	0.371	0.212	1.80157e-40
TNKS1BP1	1.13252e-44	0.474064	0.246	0.116	2.46719e-40
PHACTR2	1.43958e-44	0.486366	0.459	0.288	3.13613e-40
NAGLU	2.20904e-44	0.265574	0.115	0.032	4.8124e-40
TACC2	2.57604e-44	0.323826	0.158	0.056	5.6119e-40
PRX	2.69252e-44	-0.620765	0.025	0.139	5.86566e-40
PLPP1	2.72011e-44	0.418866	0.863	0.777	5.92576e-40
CAVIN3	2.83554e-44	0.435621	0.414	0.241	6.17723e-40
RPL34	2.95372e-44	-0.486878	0.748	0.794	6.43469e-40
PRELID1	3.61623e-44	0.420794	0.364	0.206	7.87797e-40
CD151	3.79797e-44	0.420276	0.559	0.385	8.27388e-40
FHL1	4.10879e-44	-0.604237	0.062	0.195	8.951e-40
PIK3R3	4.28947e-44	0.485964	0.582	0.41	9.3446e-40
CALD1	4.5084e-44	0.478449	0.622	0.445	9.82154e-40
HEBP1	5.05621e-44	0.471186	0.362	0.209	1.1015e-39
VASN	5.1887e-44	-0.463894	0.005	0.102	1.13036e-39
EXT2	6.47014e-44	0.391419	0.23	0.104	1.40952e-39
AC007563.2	8.46178e-44	-0.507998	0.009	0.108	1.8434e-39
RFLNB	1.18051e-43	0.376682	0.253	0.119	2.57175e-39
UBE2D3	1.26871e-43	-0.697637	0.507	0.602	2.76389e-39
SERPINB1	1.4561e-43	-0.995084	0.256	0.393	3.17212e-39
PFKL	1.67737e-43	0.441568	0.317	0.169	3.65416e-39
NRGN	1.79729e-43	0.349009	0.201	0.083	3.91539e-39
FBXL7	3.03816e-43	0.353688	0.207	0.088	6.61863e-39
CDC42BPA	3.78869e-43	0.405825	0.383	0.22	8.25367e-39
EMC8	4.22562e-43	0.305299	0.171	0.065	9.20551e-39
TMEM8A	5.14414e-43	0.318213	0.142	0.048	1.12065e-38
PLP2	6.22679e-43	0.272965	0.153	0.054	1.35651e-38
HYOU1	6.68969e-43	0.375608	0.199	0.084	1.45735e-38
NDUFS8	6.80287e-43	0.413542	0.329	0.18	1.48201e-38
MTHFD2L	8.88835e-43	0.253192	0.116	0.034	1.93633e-38
CDC42EP5	8.93328e-43	0.492392	0.378	0.22	1.94612e-38
SLC26A2	1.00158e-42	0.27642	0.141	0.047	2.18195e-38
ABHD17A	1.11706e-42	0.449352	0.408	0.25	2.43352e-38
CTSA	1.16082e-42	0.397618	0.332	0.181	2.52885e-38
RHBDF2	1.41326e-42	0.406411	0.147	0.052	3.07878e-38
LRRC8A	1.42491e-42	0.419202	0.392	0.227	3.10417e-38
RBM8A	2.20831e-42	-0.710626	0.34	0.469	4.8108e-38
TSPAN13	2.40177e-42	0.394913	0.294	0.151	5.23226e-38
SEC61B	2.47161e-42	0.429288	0.487	0.315	5.38441e-38
YBX3	2.47823e-42	-0.726237	0.645	0.702	5.39882e-38
NUDT14	3.00904e-42	0.359401	0.26	0.127	6.55518e-38
RPL17	4.57012e-42	-0.519512	0.663	0.73	9.95601e-38
FEZ2	5.09231e-42	0.409195	0.341	0.191	1.10936e-37
ACKR1	5.25726e-42	-1.64662	0.014	0.114	1.14529e-37
FLOT2	6.26346e-42	0.398873	0.254	0.124	1.36449e-37
TSPAN15	6.31206e-42	0.337554	0.228	0.103	1.37508e-37
PTPRE	6.57874e-42	0.429787	0.249	0.12	1.43318e-37
LY75	7.14441e-42	0.30624	0.139	0.047	1.55641e-37
RPS13	8.06932e-42	-0.443615	0.719	0.793	1.7579e-37
SLC23A2	9.87066e-42	0.338237	0.126	0.04	2.15032e-37
GTF2B	1.10291e-41	-0.749844	0.122	0.259	2.4027e-37
COX5A	1.15598e-41	0.387512	0.394	0.235	2.5183e-37
PIP5K1C	1.35647e-41	0.360817	0.243	0.116	2.95507e-37
IL15RA	1.81432e-41	0.423924	0.242	0.116	3.95249e-37
CHD3	1.86374e-41	0.366163	0.282	0.144	4.06016e-37
TEX264	2.34177e-41	0.358693	0.234	0.11	5.10155e-37
EMP1	2.4494e-41	-0.967826	0.548	0.634	5.33601e-37
OASL	2.69926e-41	-1.00487	0.024	0.13	5.88034e-37
BTBD3	2.77817e-41	0.42995	0.289	0.15	6.05225e-37
DGKE	2.81848e-41	0.469149	0.293	0.153	6.14006e-37
FAM89A	3.19318e-41	0.334765	0.152	0.056	6.95635e-37
RNF19A	3.58313e-41	0.558079	0.303	0.165	7.80584e-37
RPL37	3.99828e-41	-0.509886	0.708	0.76	8.71024e-37
ABCG1	4.07927e-41	0.3716	0.309	0.164	8.88669e-37
EXTL3	4.54477e-41	0.276463	0.113	0.033	9.90079e-37
PKD2	4.58755e-41	0.303799	0.184	0.076	9.99399e-37
UBE2J1	5.84613e-41	0.523819	0.417	0.27	1.27358e-36
RPL10	6.11089e-41	-0.415515	0.844	0.877	1.33126e-36
GRAMD2B	6.55819e-41	0.48814	0.226	0.106	1.4287e-36
CAVIN1	6.8071e-41	0.394199	0.685	0.531	1.48293e-36
RGP1	6.95747e-41	0.289726	0.123	0.039	1.51569e-36
TLR4	1.03903e-40	-0.688369	0.118	0.258	2.26354e-36
C15orf39	1.05305e-40	0.319821	0.165	0.063	2.29407e-36
DIP2B	1.2147e-40	0.35752	0.174	0.07	2.64623e-36
NREP	1.41822e-40	0.311368	0.189	0.079	3.08959e-36
CEP68	1.669e-40	0.350222	0.241	0.115	3.63592e-36
SORBS2	1.78946e-40	0.450897	0.309	0.169	3.89834e-36
MLXIP	1.99001e-40	0.340956	0.255	0.124	4.33523e-36
INSIG1	2.0268e-40	-0.859093	0.18	0.321	4.41538e-36
ARPC5	2.40193e-40	0.39921	0.422	0.263	5.23259e-36
SPAAR	2.55973e-40	0.393714	0.182	0.075	5.57637e-36
RPL3	2.58501e-40	-0.423124	0.776	0.821	5.63144e-36
CD109	2.68985e-40	-0.680864	0.095	0.226	5.85983e-36
SCARF1	2.91543e-40	0.422032	0.306	0.166	6.35127e-36
FAP	3.1189e-40	0.294732	0.102	0.028	6.79452e-36
SLC35G2	3.49401e-40	0.333466	0.166	0.065	7.61171e-36
RBM6	5.00842e-40	0.412312	0.297	0.157	1.09108e-35
ITPKC	6.87845e-40	-0.942454	0.224	0.359	1.49847e-35
TRIM47	7.48471e-40	0.31882	0.205	0.091	1.63054e-35
EFNB1	7.72739e-40	-0.782622	0.224	0.366	1.68341e-35
BRI3	7.97618e-40	0.452712	0.554	0.394	1.73761e-35
ATP6AP1	1.09111e-39	0.413871	0.332	0.189	2.37699e-35
PARVB	1.16015e-39	0.396076	0.341	0.196	2.52739e-35
CERK	1.17358e-39	0.28636	0.151	0.056	2.55664e-35
TBC1D2B	1.21879e-39	0.354776	0.188	0.08	2.65514e-35
PITPNC1	1.7996e-39	0.360954	0.461	0.288	3.92042e-35
PPP3CA	1.80351e-39	0.400671	0.258	0.13	3.92894e-35
RALA	1.90239e-39	0.324597	0.315	0.171	4.14437e-35
MGAT4B	2.70862e-39	0.341349	0.201	0.089	5.90074e-35
BCAP31	2.72632e-39	0.450661	0.493	0.338	5.9393e-35
MX2	2.8127e-39	-0.734461	0.016	0.112	6.12746e-35
KCNC4	3.39614e-39	0.312761	0.111	0.033	7.39848e-35
SLC25A13	3.49538e-39	0.330247	0.15	0.056	7.61468e-35
RPS18	3.65819e-39	-0.414933	0.803	0.846	7.96936e-35
ARHGAP5	4.31264e-39	0.417787	0.292	0.156	9.39508e-35
LBH	4.86851e-39	0.549651	0.332	0.189	1.06061e-34
RPL35A	4.89989e-39	-0.474666	0.663	0.737	1.06744e-34
ASAH1	5.65487e-39	0.417649	0.329	0.186	1.23191e-34
RPL11	6.21418e-39	-0.403713	0.78	0.829	1.35376e-34
RARG	8.99697e-39	0.333779	0.193	0.084	1.95999e-34
ATP13A2	9.06732e-39	0.280944	0.131	0.045	1.97532e-34
CD93	9.36285e-39	0.456307	0.646	0.479	2.0397e-34
MAP1B	1.255e-38	0.346915	0.252	0.124	2.73402e-34
METRNL	1.49907e-38	-0.713964	0.094	0.218	3.26572e-34
TBCD	1.54837e-38	0.393043	0.236	0.114	3.37313e-34
MICALL2	1.56214e-38	0.326383	0.172	0.07	3.40312e-34
CREM	1.65524e-38	0.324175	0.261	0.131	3.60594e-34
NDUFA12	1.67749e-38	0.494083	0.387	0.24	3.65441e-34
SIPA1	1.74769e-38	0.362614	0.234	0.113	3.80735e-34
ADM	2.0404e-38	0.60977	0.377	0.227	4.44501e-34
QSOX1	2.21272e-38	0.418521	0.334	0.19	4.82041e-34
ACOT7	2.60454e-38	0.28046	0.139	0.05	5.674e-34
UBR4	2.62257e-38	0.405778	0.254	0.128	5.71326e-34
MIR99AHG	2.74514e-38	-0.534848	0.028	0.132	5.9803e-34
INF2	2.76554e-38	0.348391	0.239	0.116	6.02473e-34
PACS2	3.28686e-38	0.316176	0.22	0.103	7.16042e-34
ITGAV	3.46064e-38	0.426063	0.306	0.168	7.53899e-34
CLASP1	3.58772e-38	0.380619	0.167	0.068	7.81584e-34
H19	3.76432e-38	-0.676593	0.119	0.26	8.20056e-34
IFIT2	3.85898e-38	-0.917742	0.045	0.155	8.40678e-34
REXO2	4.77448e-38	0.315192	0.285	0.152	1.04012e-33
PCMTD1	5.58872e-38	0.361216	0.351	0.203	1.2175e-33
SERF2	8.02881e-38	0.415827	0.775	0.702	1.74908e-33
HPCAL1	9.08592e-38	0.469731	0.432	0.283	1.97937e-33
CHST15	9.36037e-38	0.297514	0.107	0.032	2.03916e-33
TUT1	9.76977e-38	0.297508	0.135	0.048	2.12834e-33
P3H1	1.12015e-37	0.327392	0.176	0.074	2.44024e-33
RPL9	1.15008e-37	-0.449537	0.679	0.744	2.50545e-33
TSPAN14	1.17822e-37	0.43308	0.459	0.299	2.56675e-33
GPBP1L1	1.33884e-37	0.299663	0.21	0.096	2.91666e-33
EXOC6	1.43324e-37	0.388969	0.175	0.074	3.12231e-33
WASF2	1.57508e-37	0.404494	0.553	0.387	3.43132e-33
PPARG	1.74511e-37	0.364673	0.156	0.061	3.80172e-33
CPE	1.75832e-37	-0.744417	0.015	0.105	3.8305e-33
CRELD1	1.80051e-37	0.304873	0.157	0.062	3.92242e-33
LTC4S	1.94008e-37	-0.71542	0.094	0.22	4.22646e-33
LAMTOR1	2.15946e-37	0.445951	0.325	0.188	4.70439e-33
VAMP8	2.24027e-37	0.471941	0.234	0.117	4.88042e-33
TMED10	2.58204e-37	0.364469	0.343	0.199	5.62498e-33
PPP1CA	2.82788e-37	0.361893	0.302	0.167	6.16053e-33
CTTNBP2NL	3.47831e-37	0.412532	0.352	0.207	7.5775e-33
CDA	3.48146e-37	0.407035	0.237	0.119	7.58437e-33
HLTF	3.85402e-37	0.31696	0.148	0.057	8.39597e-33
VASP	4.21369e-37	0.350684	0.283	0.152	9.17953e-33
CDC37	4.66975e-37	0.339737	0.746	0.611	1.0173e-32
MYDGF	4.9591e-37	0.355601	0.353	0.208	1.08034e-32
ARFGEF2	6.26631e-37	0.364771	0.2	0.092	1.36512e-32
ANAPC11	6.31436e-37	0.390967	0.388	0.237	1.37558e-32
MMRN2	6.46475e-37	0.442186	0.549	0.388	1.40835e-32
ARRDC2	6.48944e-37	0.37849	0.415	0.257	1.41373e-32
RPN2	6.94038e-37	0.339443	0.335	0.195	1.51196e-32
SSNA1	7.36576e-37	0.346975	0.227	0.11	1.60463e-32
APP	8.04195e-37	0.32121	0.924	0.863	1.75194e-32
HSPD1	8.94943e-37	-0.440017	0.5	0.638	1.94963e-32
DENND4C	9.2411e-37	0.337518	0.253	0.129	2.01317e-32
ALDH9A1	1.01535e-36	0.298019	0.213	0.099	2.21193e-32
RPS27L	1.07185e-36	0.429204	0.377	0.231	2.33503e-32
SEPTIN9	1.16382e-36	0.365643	0.414	0.258	2.53538e-32
LAMTOR5	1.322e-36	0.393582	0.362	0.219	2.87997e-32
SLC25A39	1.42024e-36	0.265569	0.218	0.103	3.09399e-32
TCIRG1	1.79819e-36	0.336924	0.242	0.121	3.91736e-32
ANKRD11	1.85902e-36	0.341481	0.495	0.328	4.04988e-32
HSPA2	2.35642e-36	-0.587478	0.086	0.208	5.13347e-32
H2AFJ	2.86142e-36	0.365027	0.309	0.173	6.23361e-32
C11orf96	3.34228e-36	-1.40556	0.422	0.503	7.28117e-32
COMMD2	3.70782e-36	0.330838	0.226	0.11	8.07748e-32
NPM1	3.78455e-36	-0.591308	0.5	0.594	8.24463e-32
FOSL2	3.9365e-36	-0.6781	0.345	0.468	8.57566e-32
MAN1B1	4.27827e-36	0.281007	0.152	0.06	9.32021e-32
RUVBL1	5.03798e-36	0.268298	0.146	0.057	1.09752e-31
ITFG1	5.54449e-36	0.271899	0.221	0.106	1.20787e-31
ARHGEF10	5.84577e-36	0.41132	0.278	0.15	1.2735e-31
RPS27A	6.04976e-36	-0.408157	0.773	0.818	1.31794e-31
FRYL	6.6199e-36	0.460068	0.336	0.197	1.44215e-31
BACE2	6.80204e-36	0.337357	0.241	0.123	1.48182e-31
KCNMB4	7.30462e-36	-0.570392	0.061	0.175	1.59131e-31
IKBIP	7.47646e-36	0.354965	0.249	0.128	1.62875e-31
ARHGAP25	7.90784e-36	0.344183	0.159	0.065	1.72272e-31
RAB13	7.97891e-36	0.461956	0.545	0.407	1.7382e-31
RPS9	8.0447e-36	-0.441119	0.713	0.781	1.75254e-31
C9orf16	8.36582e-36	0.410785	0.37	0.225	1.82249e-31
ZKSCAN1	8.90202e-36	0.354413	0.2	0.093	1.93931e-31
ANKRD28	1.24777e-35	0.373213	0.221	0.107	2.71827e-31
MTUS1	1.25499e-35	0.441655	0.464	0.305	2.73399e-31
PDLIM2	1.3663e-35	0.299202	0.234	0.116	2.97648e-31
TRAF6	1.36996e-35	0.305565	0.155	0.063	2.98446e-31
CHKA	1.43517e-35	0.334057	0.159	0.065	3.12652e-31
SOD2	1.63856e-35	-0.910049	0.438	0.542	3.5696e-31
APOLD1	1.83123e-35	-1.09231	0.555	0.605	3.98934e-31
MSRB2	1.98494e-35	0.263482	0.147	0.058	4.3242e-31
ACTG1	2.04258e-35	0.464812	0.775	0.677	4.44977e-31
DRAM1	2.10683e-35	0.314469	0.155	0.063	4.58974e-31
RND3	2.27934e-35	-0.689346	0.165	0.298	4.96555e-31
ERBIN	2.52941e-35	0.408074	0.259	0.138	5.51032e-31
RNF130	3.03814e-35	0.374604	0.335	0.198	6.6186e-31
TXNL4A	3.28071e-35	0.312838	0.288	0.159	7.14702e-31
UQCR11	3.28334e-35	0.405755	0.468	0.323	7.15276e-31
HIF1A	3.46475e-35	0.479631	0.419	0.273	7.54795e-31
ATP5MF	4.4735e-35	0.328799	0.29	0.16	9.74552e-31
GNG10	4.49915e-35	0.411794	0.346	0.21	9.8014e-31
ACVRL1	4.73231e-35	0.385762	0.438	0.283	1.03093e-30
TTC3	5.30954e-35	0.336002	0.26	0.135	1.15668e-30
ADARB1	5.88485e-35	0.316054	0.224	0.11	1.28201e-30
COX6A1	5.91741e-35	0.402862	0.618	0.49	1.28911e-30
GAA	6.65444e-35	0.312432	0.187	0.084	1.44967e-30
EGLN1	6.71711e-35	0.292996	0.224	0.11	1.46332e-30
IDH2	6.82615e-35	0.286773	0.188	0.084	1.48708e-30
DDX5	6.96371e-35	-0.376148	0.825	0.828	1.51704e-30
SPATA6	7.07802e-35	0.306902	0.123	0.043	1.54195e-30
CASD1	7.16331e-35	0.31133	0.138	0.053	1.56053e-30
GPX4	7.58285e-35	0.426768	0.515	0.372	1.65192e-30
KIAA1549	7.77973e-35	0.282574	0.101	0.031	1.69481e-30
ZDHHC20	8.23487e-35	0.297419	0.175	0.076	1.79397e-30
ECSCR	8.30221e-35	0.395347	0.583	0.431	1.80864e-30
DHRS7B	8.53453e-35	0.308161	0.175	0.076	1.85925e-30
RPS25	9.08169e-35	-0.41723	0.716	0.773	1.97845e-30
VEGFC	9.13683e-35	0.447187	0.247	0.13	1.99046e-30
DNTTIP2	9.48625e-35	-0.795267	0.27	0.389	2.06658e-30
NUAK1	1.04509e-34	0.465702	0.28	0.154	2.27672e-30
VOPP1	1.13153e-34	0.384614	0.315	0.182	2.46504e-30
PDIA3	1.34566e-34	0.413617	0.649	0.523	2.93152e-30
GRPEL2	1.62336e-34	0.339986	0.139	0.053	3.53649e-30
HIST1H4C	2.53241e-34	-0.758369	0.227	0.349	5.51685e-30
IL17RA	2.85228e-34	0.336606	0.155	0.064	6.2137e-30
ICMT	3.60031e-34	0.253532	0.146	0.058	7.84328e-30
DDOST	3.93991e-34	0.352388	0.321	0.188	8.58309e-30
DPP8	4.42239e-34	0.382812	0.199	0.094	9.63419e-30
TAOK2	4.83868e-34	0.373029	0.285	0.158	1.05411e-29
CSNK1G3	4.90779e-34	0.297516	0.193	0.09	1.06916e-29
YWHAB	6.85078e-34	0.401454	0.634	0.501	1.49244e-29
CYB5D2	7.18299e-34	0.268586	0.165	0.07	1.56481e-29
ERRFI1	7.57764e-34	-0.546342	0.081	0.198	1.65079e-29
NME4	9.32703e-34	0.254711	0.231	0.117	2.03189e-29
PDE7B	9.48419e-34	0.331639	0.135	0.052	2.06613e-29
ECE1	9.54739e-34	0.335782	0.562	0.4	2.0799e-29
GNPTAB	1.26542e-33	0.303113	0.164	0.07	2.75672e-29
TMEM30A	1.4294e-33	0.387054	0.418	0.268	3.11394e-29
SSR4	1.69351e-33	0.399142	0.494	0.345	3.68931e-29
STARD3NL	2.12156e-33	0.275856	0.194	0.091	4.62181e-29
HMGXB3	2.41265e-33	0.352804	0.225	0.114	5.25596e-29
JAM3	2.67392e-33	0.313569	0.328	0.191	5.82513e-29
TNS2	2.95836e-33	0.384901	0.542	0.385	6.44478e-29
NDUFB2	3.47819e-33	0.373252	0.441	0.296	7.57724e-29
APBB2	4.14118e-33	0.423236	0.343	0.208	9.02156e-29
RPL37A	4.58567e-33	-0.454723	0.655	0.723	9.98988e-29
HECA	4.79478e-33	0.270718	0.222	0.111	1.04454e-28
UGGT1	5.01122e-33	0.306026	0.141	0.056	1.09169e-28
FCHO2	5.98967e-33	0.333944	0.266	0.144	1.30485e-28
COX4I1	6.63097e-33	0.443987	0.66	0.563	1.44456e-28
RHOC	7.52864e-33	0.388406	0.684	0.57	1.64011e-28
AKR1A1	7.56278e-33	0.293769	0.213	0.105	1.64755e-28
MEDAG	7.70506e-33	0.351379	0.132	0.051	1.67855e-28
RAB20	9.45617e-33	-0.560688	0.041	0.138	2.06003e-28
AGFG2	9.78626e-33	0.29001	0.171	0.076	2.13194e-28
CPNE2	9.87576e-33	0.307318	0.368	0.225	2.15144e-28
ZEB2	9.98077e-33	-0.55982	0.027	0.117	2.17431e-28
SNRK	1.01137e-32	0.37505	0.377	0.236	2.20327e-28
KIAA1217	1.16836e-32	0.333936	0.247	0.131	2.54527e-28
HRH1	1.18774e-32	0.288889	0.109	0.037	2.58749e-28
ADD3	1.18938e-32	0.385253	0.253	0.136	2.59106e-28
RNASEK	1.21601e-32	0.418548	0.596	0.476	2.64909e-28
EIF4G3	1.27954e-32	0.331851	0.31	0.181	2.78748e-28
WDR1	1.35023e-32	0.340456	0.357	0.22	2.94148e-28
CFI	1.39472e-32	0.295245	0.203	0.098	3.03839e-28
ATOX1	1.62836e-32	0.350801	0.395	0.254	3.54739e-28
MAP4	2.03504e-32	0.415556	0.573	0.426	4.43334e-28
PLAAT4	2.1419e-32	-0.510786	0.061	0.167	4.66614e-28
ENO1	2.38004e-32	0.348142	0.432	0.283	5.18491e-28
CDK2AP2	2.7063e-32	0.307004	0.226	0.115	5.89567e-28
CAP1	2.76302e-32	0.392232	0.384	0.244	6.01923e-28
HCLS1	2.86416e-32	0.319184	0.226	0.116	6.23958e-28
CRYAB	3.08794e-32	-1.89765	0.031	0.121	6.72708e-28
FAU	3.11792e-32	-0.384564	0.73	0.772	6.79238e-28
CALM2	3.28974e-32	-0.640732	0.413	0.507	7.16669e-28
UVRAG	3.7513e-32	0.422449	0.353	0.22	8.1722e-28
SRSF7	4.02693e-32	-0.707938	0.424	0.521	8.77267e-28
MXD1	4.12094e-32	0.376339	0.158	0.069	8.97747e-28
PLSCR3	4.44057e-32	0.33133	0.261	0.142	9.67379e-28
RPS3A	5.32813e-32	-0.396058	0.743	0.786	1.16073e-27
ZYX	5.51789e-32	0.362078	0.382	0.243	1.20207e-27
RPS20	5.62756e-32	-0.571441	0.455	0.546	1.22596e-27
FTH1	6.2069e-32	-0.377104	0.849	0.876	1.35217e-27
TNFRSF1A	8.3697e-32	-0.687895	0.288	0.401	1.82334e-27
TMEM189	1.12405e-31	0.264375	0.168	0.075	2.44875e-27
HDAC7	1.25954e-31	0.347923	0.418	0.274	2.7439e-27
MAN1A2	1.30461e-31	0.320704	0.228	0.118	2.8421e-27
BEX3	1.5458e-31	0.330077	0.448	0.303	3.36752e-27
SHISA5	1.57132e-31	0.370718	0.403	0.266	3.42313e-27
NCOA7	2.02979e-31	-0.792381	0.388	0.481	4.42191e-27
NOP10	2.48419e-31	0.389003	0.395	0.256	5.41181e-27
PIK3R1	2.54073e-31	0.311408	0.206	0.102	5.53498e-27
OST4	2.72018e-31	0.367145	0.484	0.341	5.92591e-27
DAD1	3.0065e-31	0.441469	0.525	0.395	6.54966e-27
PCSK7	3.60153e-31	0.322463	0.152	0.065	7.84594e-27
RNF7	4.22278e-31	0.339027	0.343	0.211	9.19933e-27
NAMPT	4.55297e-31	-0.72718	0.304	0.419	9.91865e-27
RNF145	4.83944e-31	0.373594	0.273	0.156	1.05427e-26
APMAP	5.15567e-31	0.278585	0.2	0.099	1.12316e-26
WWTR1	5.29084e-31	0.346927	0.607	0.459	1.15261e-26
ATP2B1	5.84086e-31	0.353452	0.225	0.118	1.27243e-26
TMEM255B	6.96024e-31	0.340582	0.347	0.212	1.51629e-26
CXCL8	6.99781e-31	-0.84158	0.028	0.114	1.52447e-26
DCHS1	7.68011e-31	0.403437	0.296	0.174	1.67311e-26
SEC61A1	7.7521e-31	0.264013	0.233	0.122	1.6888e-26
ETS1	7.77586e-31	0.351373	0.615	0.468	1.69397e-26
DNAJC10	8.39987e-31	0.280156	0.242	0.129	1.82991e-26
RBFOX2	9.21755e-31	0.333121	0.295	0.171	2.00804e-26
TAF10	9.65769e-31	0.294656	0.286	0.164	2.10393e-26
ZBED1	1.07228e-30	0.29295	0.14	0.058	2.33596e-26
HLX	1.5205e-30	0.381906	0.192	0.094	3.31241e-26
ARF5	2.2015e-30	0.372082	0.382	0.248	4.79596e-26
HDAC1	2.36802e-30	0.294734	0.254	0.141	5.15872e-26
HERC1	2.67545e-30	0.397932	0.349	0.217	5.82846e-26
RCC2	2.81339e-30	0.286948	0.174	0.081	6.12896e-26
TOX2	3.12484e-30	0.27403	0.202	0.099	6.80747e-26
PNISR	3.16899e-30	0.350166	0.437	0.288	6.90364e-26
SP100	3.32507e-30	-0.633319	0.286	0.406	7.24367e-26
ZNF160	4.32579e-30	0.329112	0.185	0.089	9.42374e-26
ARHGAP4	5.28349e-30	0.294183	0.133	0.054	1.15101e-25
FAM107A	6.38178e-30	-0.768524	0.348	0.456	1.39027e-25
EFHD2	7.04764e-30	0.271027	0.238	0.126	1.53533e-25
NDUFV2	7.82292e-30	0.293977	0.292	0.169	1.70422e-25
TUSC2	8.30598e-30	0.272053	0.16	0.072	1.80946e-25
GAS2L1	8.66563e-30	0.294794	0.254	0.14	1.88781e-25
CTSZ	9.23153e-30	0.343361	0.343	0.211	2.01109e-25
CCNT2	1.13431e-29	0.287133	0.181	0.087	2.47109e-25
ARHGEF1	1.20422e-29	0.288353	0.242	0.13	2.6234e-25
PLEC	1.22238e-29	0.311669	0.405	0.263	2.66295e-25
SAP18	1.24278e-29	-0.638586	0.416	0.509	2.7074e-25
MRPL41	1.30217e-29	0.285538	0.265	0.147	2.83678e-25
GABRE	1.56957e-29	0.439617	0.139	0.059	3.4193e-25
SNX25	2.13554e-29	0.322297	0.122	0.048	4.65227e-25
STK10	2.28547e-29	0.301283	0.226	0.12	4.9789e-25
FRMD3	2.28937e-29	-0.397224	0.02	0.1	4.98739e-25
EVL	2.33385e-29	0.257054	0.137	0.057	5.08429e-25
LNPEP	2.61671e-29	0.367722	0.188	0.093	5.70049e-25
TPM1	2.62978e-29	0.333416	0.31	0.185	5.72898e-25
ADIPOR2	2.78034e-29	0.37686	0.325	0.199	6.05698e-25
MAP2K1	2.80144e-29	0.308001	0.206	0.106	6.10293e-25
DENND3	3.2256e-29	0.371691	0.263	0.148	7.02697e-25
ACTB	3.23989e-29	0.435411	0.879	0.833	7.05811e-25
CSNK1A1	3.89699e-29	0.323629	0.51	0.36	8.48959e-25
HACD3	3.97177e-29	0.284478	0.203	0.103	8.65249e-25
SGSM3	4.69451e-29	0.258485	0.138	0.059	1.0227e-24
AKR1B1	5.24428e-29	0.312277	0.253	0.141	1.14247e-24
CPT1A	5.80771e-29	0.257638	0.199	0.1	1.26521e-24
HLA-DOA	6.24627e-29	-0.384818	0.038	0.127	1.36075e-24
SLC14A1	6.72416e-29	-0.557924	0.04	0.128	1.46486e-24
TRPC4AP	7.50494e-29	0.296483	0.182	0.088	1.63495e-24
GRK5	8.09154e-29	0.260263	0.144	0.062	1.76274e-24
SFMBT2	8.30128e-29	0.275424	0.129	0.053	1.80843e-24
TRAPPC5	8.33395e-29	0.28046	0.332	0.205	1.81555e-24
SQSTM1	9.51567e-29	-0.572761	0.619	0.673	2.07299e-24
TMEM127	9.90863e-29	0.266957	0.222	0.118	2.15859e-24
RNF125	1.09726e-28	0.2508	0.13	0.053	2.39039e-24
ECH1	1.12323e-28	0.326834	0.295	0.174	2.44697e-24
PHF10	1.37591e-28	0.251443	0.161	0.074	2.99743e-24
BAX	1.4801e-28	0.366514	0.303	0.185	3.22439e-24
UBALD2	1.48169e-28	0.294599	0.359	0.227	3.22785e-24
NRP2	1.53353e-28	0.367181	0.331	0.205	3.3408e-24
PDE2A	1.61846e-28	-0.618371	0.191	0.308	3.52581e-24
PPM1F	1.82961e-28	0.316889	0.248	0.137	3.98581e-24
TFPI	1.89064e-28	-0.642573	0.151	0.265	4.11876e-24
LMAN1	1.99265e-28	0.330577	0.379	0.248	4.34099e-24
SFRP1	2.22683e-28	-0.42642	0.027	0.108	4.85114e-24
TOB1	2.27642e-28	-0.565102	0.157	0.271	4.95919e-24
CDC14A	2.30694e-28	0.318746	0.178	0.086	5.02566e-24
LRP6	2.41576e-28	0.274774	0.192	0.097	5.26273e-24
DARS	2.53353e-28	0.281522	0.204	0.105	5.5193e-24
NUTF2	2.56007e-28	0.252507	0.251	0.141	5.57711e-24
FAR1	3.04114e-28	0.303219	0.207	0.108	6.62511e-24
LAP3	3.22001e-28	-0.652794	0.288	0.396	7.01478e-24
CUTA	3.24796e-28	0.270767	0.299	0.178	7.07569e-24
MVB12A	3.30692e-28	0.262803	0.208	0.109	7.20413e-24
FKBP1A	3.54003e-28	0.367571	0.686	0.562	7.71195e-24
HSPA6	4.14975e-28	0.280146	0.285	0.165	9.04023e-24
TRIB1	4.47789e-28	-0.731583	0.221	0.328	9.75508e-24
SEPTIN2	5.96664e-28	0.29673	0.465	0.326	1.29983e-23
KIAA0319L	6.78966e-28	0.279885	0.168	0.08	1.47913e-23
UBE2K	7.97411e-28	0.268385	0.276	0.16	1.73716e-23
PPP1R9B	8.01465e-28	0.263362	0.203	0.105	1.74599e-23
SETD5	9.45239e-28	0.361043	0.326	0.204	2.0592e-23
SYNE2	1.04651e-27	-0.686787	0.536	0.608	2.27982e-23
ARPC3	1.13934e-27	0.379633	0.499	0.371	2.48205e-23
SCAND1	1.17064e-27	0.336969	0.371	0.243	2.55024e-23
EPB41L4A	1.61909e-27	0.338915	0.25	0.141	3.52719e-23
GAS5	1.87458e-27	-0.585104	0.254	0.365	4.08378e-23
WDR60	1.92799e-27	0.351764	0.229	0.125	4.20013e-23
GNS	2.19761e-27	0.329171	0.265	0.153	4.7875e-23
DOCK1	2.44395e-27	0.276861	0.265	0.152	5.32414e-23
SLC25A25	2.51354e-27	-0.715686	0.176	0.282	5.47575e-23
RPS24	2.72413e-27	-0.358437	0.744	0.797	5.93453e-23
CAMTA1	2.83716e-27	0.337026	0.365	0.235	6.18075e-23
TMEM160	3.14284e-27	0.286875	0.23	0.127	6.84669e-23
EFR3A	3.20969e-27	0.290041	0.175	0.086	6.99231e-23
TNFSF9	3.28415e-27	-0.497137	0.029	0.109	7.15451e-23
ABHD5	3.39256e-27	-0.633953	0.122	0.225	7.39069e-23
PRKAR1A	3.90085e-27	0.362638	0.331	0.211	8.49799e-23
PLCG2	4.46873e-27	0.273046	0.195	0.101	9.73514e-23
RMND5A	4.51738e-27	0.303799	0.226	0.124	9.8411e-23
GATA6	4.67807e-27	-0.504112	0.033	0.115	1.01912e-22
TTC28	4.77991e-27	0.309131	0.261	0.15	1.0413e-22
BIRC6	6.34199e-27	0.278754	0.292	0.174	1.3816e-22
LRRC8C	7.48969e-27	0.292462	0.242	0.136	1.63163e-22
PCGF2	8.93484e-27	0.3138	0.281	0.168	1.94646e-22
RIN2	9.4586e-27	0.309451	0.299	0.182	2.06056e-22
USP22	9.82821e-27	0.26586	0.299	0.182	2.14108e-22
SLF1	1.03521e-26	0.268699	0.117	0.047	2.2552e-22
CANX	1.07403e-26	0.320964	0.579	0.448	2.33977e-22
SRPRA	1.10832e-26	0.277771	0.342	0.215	2.41447e-22
PDE8A	1.11894e-26	0.320345	0.233	0.13	2.43761e-22
MAML3	1.30422e-26	0.272285	0.152	0.071	2.84125e-22
SNAP23	1.37197e-26	0.347343	0.298	0.181	2.98883e-22
LGALS9	1.45645e-26	0.253998	0.221	0.12	3.17287e-22
RPL8	1.52551e-26	-0.337536	0.761	0.806	3.32332e-22
ICA1	1.52762e-26	0.28133	0.215	0.116	3.32792e-22
ECHDC2	1.56048e-26	-0.38794	0.028	0.106	3.39951e-22
GNPTG	1.81847e-26	0.286175	0.3	0.182	3.96154e-22
PDIA6	1.8343e-26	0.379366	0.45	0.322	3.99602e-22
RPS14	1.93646e-26	-0.325392	0.771	0.819	4.21858e-22
C12orf57	1.96304e-26	0.386194	0.523	0.405	4.27649e-22
SLC4A7	1.99469e-26	0.439541	0.234	0.132	4.34544e-22
SHC2	2.45959e-26	0.341548	0.202	0.108	5.35822e-22
CD59	2.48145e-26	0.292965	0.791	0.687	5.40584e-22
ATP2A3	2.53278e-26	0.45991	0.164	0.081	5.51765e-22
MGST2	3.15119e-26	0.339547	0.402	0.275	6.86486e-22
ATP5MD	3.4684e-26	0.352079	0.395	0.268	7.55591e-22
SUMF2	3.76552e-26	0.284502	0.218	0.119	8.20319e-22
DDX58	4.09904e-26	-0.608145	0.092	0.192	8.92976e-22
NAPG	5.0093e-26	0.273076	0.162	0.078	1.09128e-21
WDFY3	5.07331e-26	0.313852	0.178	0.089	1.10522e-21
EIF3I	5.29306e-26	-0.627534	0.311	0.405	1.15309e-21
COTL1	5.30936e-26	-0.487705	0.172	0.29	1.15664e-21
NAA60	5.54854e-26	0.29641	0.157	0.075	1.20875e-21
NAA38	5.5881e-26	0.333051	0.418	0.289	1.21737e-21
MEF2C	7.59385e-26	0.325103	0.47	0.334	1.65432e-21
SEL1L	7.84746e-26	0.255556	0.207	0.111	1.70957e-21
MAST4	8.4288e-26	0.323741	0.282	0.17	1.83621e-21
SARAF	1.00749e-25	0.365744	0.469	0.342	2.19482e-21
ARHGDIB	1.04035e-25	0.397729	0.554	0.437	2.26641e-21
SMAD2	1.13331e-25	0.280974	0.259	0.151	2.46891e-21
RPL38	1.20473e-25	-0.458578	0.526	0.595	2.6245e-21
ZNHIT1	1.27085e-25	0.309543	0.376	0.252	2.76856e-21
MYH9	1.49596e-25	0.356755	0.644	0.515	3.25895e-21
GNG11	1.53208e-25	0.314283	0.749	0.669	3.33763e-21
GAS6	1.62569e-25	-0.460641	0.495	0.576	3.54157e-21
FKBP9	1.67064e-25	0.279338	0.316	0.199	3.63949e-21
TCF12	1.99674e-25	0.307252	0.315	0.199	4.34989e-21
TGOLN2	2.22514e-25	0.304433	0.475	0.336	4.84747e-21
CD55	2.25386e-25	-0.650278	0.191	0.297	4.91003e-21
ZFAND5	2.68983e-25	-0.731209	0.57	0.617	5.85979e-21
AIF1L	3.66392e-25	-0.519438	0.079	0.174	7.98185e-21
ABI3	3.88004e-25	0.293004	0.247	0.144	8.45267e-21
VPS37A	3.96741e-25	0.296957	0.217	0.119	8.643e-21
ATP1B1	4.30479e-25	0.353629	0.201	0.109	9.37798e-21
NDUFA7	4.55541e-25	0.285061	0.259	0.152	9.92395e-21
RCN1	4.90465e-25	0.273472	0.282	0.171	1.06848e-20
KLF10	6.1531e-25	-0.649066	0.314	0.41	1.34045e-20
PTBP2	6.55396e-25	0.261353	0.132	0.059	1.42778e-20
RAMP2	6.94369e-25	0.340329	0.761	0.675	1.51268e-20
TM9SF2	7.6375e-25	0.302674	0.38	0.259	1.66383e-20
STIM2	7.89584e-25	0.339813	0.275	0.167	1.72011e-20
ROCK2	8.30543e-25	0.320626	0.354	0.234	1.80934e-20
RAB5A	1.03156e-24	-0.659755	0.267	0.364	2.24726e-20
ABHD14B	1.06172e-24	0.284482	0.186	0.097	2.31296e-20
ATP6V0B	1.08924e-24	0.271717	0.339	0.218	2.37291e-20
CDKN1C	1.2012e-24	-0.719418	0.238	0.348	2.61682e-20
NDUFS7	1.21848e-24	0.314994	0.306	0.194	2.65447e-20
SLCO2A1	1.23821e-24	-0.43182	0.508	0.608	2.69744e-20
VKORC1	1.24711e-24	0.276371	0.347	0.227	2.71682e-20
CAVIN2	1.3885e-24	-0.63708	0.704	0.747	3.02484e-20
HSBP1	1.53674e-24	0.315916	0.422	0.296	3.34779e-20
ODC1	1.58637e-24	-0.675496	0.151	0.25	3.4559e-20
RAB1B	1.73544e-24	0.298731	0.349	0.23	3.78065e-20
TES	1.80463e-24	0.279972	0.189	0.1	3.93139e-20
PCDH12	2.04845e-24	0.301076	0.244	0.142	4.46254e-20
BLOC1S1	2.15221e-24	0.290398	0.372	0.249	4.68859e-20
NCKAP1	2.42873e-24	0.355968	0.402	0.282	5.29098e-20
BMP2	2.6607e-24	-0.489538	0.029	0.101	5.79634e-20
PREX2	2.9705e-24	0.376176	0.386	0.264	6.47122e-20
PRDX5	3.48577e-24	0.31579	0.427	0.303	7.59376e-20
ANKRD10	3.4979e-24	0.295535	0.321	0.204	7.62018e-20
TCEA2	3.77957e-24	0.284187	0.206	0.113	8.23378e-20
SPRED1	3.89504e-24	0.264485	0.188	0.099	8.48535e-20
ACTR2	3.94662e-24	0.343034	0.355	0.238	8.59771e-20
CLCN3	4.13953e-24	0.297607	0.201	0.11	9.01796e-20
LAMB2	4.4765e-24	0.31614	0.498	0.363	9.75206e-20
DICER1	4.48765e-24	0.271717	0.205	0.112	9.77634e-20
MAP4K4	4.49416e-24	0.362737	0.433	0.311	9.79052e-20
TMEM47	5.23362e-24	0.411562	0.333	0.222	1.14014e-19
PRKX	5.45381e-24	0.258899	0.149	0.072	1.18811e-19
SELENON	5.62789e-24	0.330027	0.314	0.199	1.22604e-19
ATP5F1D	5.70227e-24	0.319631	0.462	0.335	1.24224e-19
PLSCR1	5.86236e-24	-0.644457	0.322	0.414	1.27712e-19
SPCS3	7.11039e-24	0.311512	0.373	0.251	1.549e-19
SEPTIN6	7.95018e-24	-0.51004	0.081	0.171	1.73195e-19
DAP	9.74359e-24	0.282294	0.19	0.102	2.12264e-19
UBC	1.03046e-23	-0.342641	0.904	0.896	2.24485e-19
BGN	1.21017e-23	0.465233	0.151	0.075	2.63635e-19
FAM107B	1.23208e-23	0.273928	0.213	0.118	2.68409e-19
MYO1E	1.32586e-23	0.280342	0.486	0.35	2.88839e-19
RPL22	1.33922e-23	-0.42351	0.591	0.646	2.9175e-19
DYNLT1	1.43033e-23	0.274311	0.3	0.19	3.11596e-19
SEMA6A	1.50231e-23	-0.544184	0.165	0.268	3.27279e-19
ELK3	1.58467e-23	0.30496	0.482	0.347	3.45221e-19
SELENOH	1.66501e-23	0.285904	0.401	0.277	3.62722e-19
FRY	1.68954e-23	0.251591	0.153	0.076	3.68067e-19
ERP29	1.77938e-23	0.263688	0.274	0.168	3.87638e-19
GNG2	1.82618e-23	0.278635	0.128	0.058	3.97833e-19
POLR2A	1.83957e-23	-0.669645	0.314	0.404	4.00751e-19
PDCD4	1.92839e-23	0.357738	0.212	0.121	4.20099e-19
REEP5	2.14533e-23	0.293494	0.408	0.282	4.6736e-19
C1QBP	2.27897e-23	0.271716	0.268	0.163	4.96473e-19
PABPC1	2.46909e-23	-0.537335	0.515	0.576	5.37892e-19
GCC2	2.71576e-23	0.299703	0.291	0.181	5.91627e-19
METTL9	3.08784e-23	0.276221	0.296	0.187	6.72685e-19
RPL36	3.90705e-23	-0.395673	0.697	0.737	8.5115e-19
SPPL3	4.08128e-23	0.265002	0.175	0.091	8.89106e-19
PPP1R16B	5.12263e-23	0.278128	0.212	0.119	1.11597e-18
RESF1	5.79193e-23	0.299343	0.329	0.214	1.26177e-18
OSBPL9	5.81732e-23	0.260434	0.188	0.102	1.2673e-18
CTTN	5.95837e-23	0.257466	0.295	0.185	1.29803e-18
ADAMTS1	6.57533e-23	-0.701104	0.382	0.482	1.43244e-18
KLHL5	7.72372e-23	0.27621	0.331	0.214	1.68261e-18
ERO1A	8.66607e-23	0.289442	0.222	0.128	1.8879e-18
PDGFB	9.39528e-23	0.272351	0.274	0.169	2.04676e-18
DCAF7	9.45601e-23	0.260551	0.197	0.109	2.05999e-18
SH2D3C	1.06137e-22	0.278985	0.287	0.18	2.3122e-18
RBP5	1.08273e-22	-0.616424	0.193	0.291	2.35873e-18
HGSNAT	1.10192e-22	0.261835	0.18	0.096	2.40053e-18
INTS6	1.48358e-22	-0.724207	0.187	0.286	3.23197e-18
MANF	1.49228e-22	0.265677	0.232	0.136	3.25094e-18
CMTM6	1.75106e-22	0.282238	0.241	0.144	3.81468e-18
NECAP2	1.81337e-22	0.250334	0.238	0.141	3.95042e-18
TERF2IP	1.86006e-22	0.268611	0.34	0.224	4.05214e-18
NUDT3	2.26688e-22	0.263921	0.297	0.188	4.9384e-18
TSPAN3	2.47022e-22	0.26259	0.276	0.172	5.38137e-18
ATP5F1E	2.64163e-22	0.335519	0.603	0.499	5.7548e-18
H1F0	2.68233e-22	0.297812	0.273	0.169	5.84345e-18
RPL29	2.92891e-22	-0.338704	0.723	0.768	6.38064e-18
TALDO1	3.22429e-22	0.258181	0.291	0.183	7.02411e-18
EEF1D	3.33159e-22	-0.410799	0.567	0.623	7.25787e-18
RABAC1	3.56319e-22	0.338068	0.548	0.423	7.76241e-18
CELF1	4.36092e-22	0.25599	0.203	0.115	9.50027e-18
PLXDC2	4.76066e-22	-0.460509	0.104	0.197	1.03711e-17
SECISBP2L	4.92745e-22	0.323433	0.272	0.171	1.07345e-17
PCDH1	5.63881e-22	0.27057	0.248	0.15	1.22842e-17
RPS8	6.16537e-22	-0.295378	0.801	0.841	1.34313e-17
HNRNPA2B1	6.60701e-22	-0.391639	0.803	0.813	1.43934e-17
EID1	6.76997e-22	0.342966	0.552	0.441	1.47484e-17
FKBP4	6.86136e-22	0.394782	0.221	0.131	1.49475e-17
EIF4A2	6.94193e-22	-0.510209	0.469	0.538	1.5123e-17
CEP170	7.43004e-22	0.255157	0.242	0.146	1.61863e-17
PGLS	7.71806e-22	0.284939	0.245	0.148	1.68138e-17
EPRS	7.72641e-22	0.270279	0.204	0.117	1.6832e-17
SELENOP	8.73808e-22	-0.580744	0.293	0.381	1.90359e-17
ATF4	8.7862e-22	-0.537797	0.337	0.423	1.91407e-17
ZADH2	9.45979e-22	0.254052	0.136	0.065	2.06082e-17
SNHG6	9.61832e-22	-0.526715	0.213	0.308	2.09535e-17
DUSP1	1.09916e-21	-0.561842	0.714	0.731	2.39451e-17
CRK	1.15185e-21	0.278469	0.348	0.231	2.50931e-17
ERAP2	1.44675e-21	0.278063	0.214	0.124	3.15174e-17
CALR	1.45515e-21	0.35204	0.646	0.552	3.17004e-17
KANSL1	1.63726e-21	0.317759	0.231	0.138	3.56676e-17
USP48	1.63922e-21	0.27375	0.193	0.108	3.57103e-17
TBC1D4	1.64288e-21	0.324309	0.151	0.077	3.57902e-17
NPIPB5	1.7387e-21	0.301272	0.207	0.119	3.78775e-17
CNST	2.00111e-21	0.336705	0.295	0.192	4.35941e-17
CLU	2.0514e-21	-1.05545	0.073	0.153	4.46897e-17
PLSCR4	2.39248e-21	-0.361278	0.065	0.147	5.21201e-17
PTPRM	2.67371e-21	0.357287	0.561	0.443	5.82467e-17
PSMA7	2.83003e-21	0.270601	0.538	0.418	6.16521e-17
ITGA9	3.0725e-21	0.251187	0.212	0.122	6.69344e-17
TMPO	3.12395e-21	0.307222	0.194	0.11	6.80552e-17
SEM1	3.1441e-21	0.302333	0.442	0.326	6.84943e-17
RAB14	3.59911e-21	0.280529	0.357	0.243	7.84067e-17
ZNRF1	4.0394e-21	0.261546	0.191	0.107	8.79984e-17
GNAI2	4.1163e-21	0.306481	0.719	0.635	8.96736e-17
HYAL2	4.29862e-21	0.320055	0.599	0.469	9.36454e-17
FABP5	5.94627e-21	0.34602	0.101	0.043	1.29539e-16
NOVA2	6.83562e-21	0.258024	0.246	0.149	1.48914e-16
ARHGEF12	8.33004e-21	0.311506	0.489	0.377	1.8147e-16
RTL8A	8.46147e-21	0.250108	0.221	0.13	1.84333e-16
RPL23A	8.5678e-21	-0.380887	0.651	0.696	1.86649e-16
MAGED2	9.30475e-21	0.26013	0.324	0.216	2.02704e-16
ARHGEF15	1.23158e-20	0.277157	0.281	0.178	2.683e-16
GNB2	1.28157e-20	0.295631	0.53	0.414	2.79189e-16
HELZ2	1.44709e-20	-0.468897	0.062	0.139	3.15249e-16
PCGF5	1.49978e-20	0.258604	0.213	0.125	3.26726e-16
ATF7	1.83756e-20	0.259554	0.212	0.125	4.00313e-16
CTNND1	2.21233e-20	0.286442	0.403	0.287	4.81955e-16
MAT2A	2.27729e-20	-0.540998	0.186	0.28	4.96107e-16
MACF1	2.48829e-20	0.307281	0.622	0.5	5.42074e-16
MGST3	2.6661e-20	0.337902	0.473	0.367	5.80809e-16
RPS6	2.76299e-20	-0.318742	0.746	0.794	6.01917e-16
MED10	2.90952e-20	0.262273	0.236	0.144	6.3384e-16
SFPQ	3.30209e-20	-0.520063	0.515	0.57	7.1936e-16
EMC7	4.19974e-20	0.264235	0.247	0.154	9.14914e-16
CIAO2B	4.68958e-20	0.263476	0.337	0.231	1.02162e-15
ZNF706	4.84281e-20	0.291785	0.301	0.199	1.05501e-15
NEDD9	5.41129e-20	0.274189	0.594	0.466	1.17885e-15
TMEM219	5.91077e-20	0.261231	0.424	0.308	1.28766e-15
DNAJC3	6.29464e-20	0.251418	0.343	0.233	1.37129e-15
GNG5	6.66202e-20	0.276017	0.567	0.45	1.45132e-15
KRTCAP2	7.14397e-20	0.337546	0.519	0.41	1.55631e-15
FGF2	7.74357e-20	0.255226	0.119	0.057	1.68694e-15
TIMP3	8.84494e-20	-0.521815	0.903	0.876	1.92687e-15
CYCS	9.40692e-20	-0.591907	0.24	0.323	2.0493e-15
FOS	9.66771e-20	-0.754428	0.797	0.795	2.10611e-15
NCOA3	9.79831e-20	0.281061	0.331	0.223	2.13456e-15
CYSTM1	1.01973e-19	0.302194	0.307	0.206	2.22147e-15
RORA	1.02702e-19	0.437772	0.242	0.152	2.23737e-15
PIP4K2A	1.03875e-19	-0.470405	0.124	0.211	2.26292e-15
SUSD6	1.07882e-19	0.291384	0.242	0.15	2.35021e-15
RB1	1.08518e-19	0.296603	0.283	0.185	2.36406e-15
CHMP1B	1.17043e-19	0.274258	0.239	0.147	2.54977e-15
PHLDA1	1.20596e-19	-0.777035	0.163	0.251	2.62719e-15
PRPF8	1.31353e-19	0.259921	0.288	0.188	2.86152e-15
C19orf53	1.57307e-19	0.266403	0.315	0.213	3.42694e-15
ATP6V1C1	1.79588e-19	0.288742	0.154	0.083	3.91231e-15
CAPNS1	1.84677e-19	0.260878	0.532	0.411	4.02319e-15
ATP6V0E1	1.93427e-19	0.283305	0.431	0.32	4.21382e-15
FLNA	1.95901e-19	0.257779	0.34	0.231	4.26771e-15
GUK1	2.18832e-19	0.321958	0.626	0.535	4.76727e-15
PARK7	2.48671e-19	0.270544	0.401	0.292	5.41729e-15
GTF2I	2.55941e-19	0.25205	0.391	0.278	5.57568e-15
ASAP2	2.57108e-19	0.251137	0.316	0.212	5.6011e-15
ZFAS1	2.60412e-19	-0.519829	0.311	0.394	5.67308e-15
CCDC50	2.97203e-19	0.279303	0.38	0.269	6.47456e-15
CCND1	3.07195e-19	-0.539562	0.319	0.407	6.69224e-15
CLEC3B	3.24156e-19	-0.260026	0.521	0.65	7.06175e-15
ZBTB38	3.40135e-19	0.268476	0.326	0.219	7.40983e-15
FOSL1	3.86705e-19	-0.519726	0.1	0.179	8.42436e-15
USHBP1	4.18946e-19	0.258226	0.21	0.125	9.12675e-15
LIMCH1	4.6484e-19	-0.475775	0.403	0.48	1.01265e-14
SNAI1	4.78793e-19	-0.656933	0.214	0.299	1.04305e-14
HLA-DMA	4.91625e-19	-0.385294	0.325	0.429	1.07101e-14
MIER2	5.5851e-19	0.252047	0.141	0.074	1.21671e-14
BIRC3	6.1181e-19	-0.624066	0.064	0.137	1.33283e-14
PPP1R10	7.17892e-19	-0.60609	0.204	0.291	1.56393e-14
WARS	7.90593e-19	-0.515244	0.496	0.562	1.72231e-14
H2AFZ	8.11085e-19	-0.637058	0.492	0.539	1.76695e-14
DSTN	8.58345e-19	0.295081	0.523	0.41	1.8699e-14
NCOA1	9.45457e-19	0.280298	0.191	0.112	2.05968e-14
RPL36A	1.02095e-18	-0.440623	0.521	0.582	2.22415e-14
RNF181	1.05379e-18	0.267076	0.303	0.204	2.29569e-14
COX6C	1.11425e-18	0.337704	0.498	0.394	2.4274e-14
MTDH	1.14491e-18	0.258092	0.496	0.379	2.49419e-14
CDC42BPB	1.21335e-18	0.26285	0.312	0.212	2.64328e-14
DDX21	1.40176e-18	-0.553791	0.311	0.387	3.05374e-14
OLFML2A	1.44608e-18	0.294409	0.218	0.134	3.15028e-14
MRPL52	1.59434e-18	0.265235	0.244	0.156	3.47326e-14
RSAD2	1.60441e-18	-0.479323	0.054	0.123	3.4952e-14
CD83	1.7598e-18	-0.712321	0.123	0.204	3.83372e-14
NDUFA13	1.83989e-18	0.285902	0.496	0.391	4.0082e-14
AOPEP	2.40964e-18	0.282971	0.26	0.17	5.24941e-14
TCIM	2.44694e-18	-0.598521	0.265	0.352	5.33066e-14
ARL5B	2.86428e-18	-0.510072	0.173	0.255	6.23984e-14
RAB2A	3.03515e-18	0.302967	0.492	0.378	6.61207e-14
RPL10A	3.12273e-18	-0.374649	0.58	0.64	6.80286e-14
KIAA1211L	3.87414e-18	0.26291	0.257	0.164	8.43982e-14
ATF7IP2	5.22429e-18	0.306848	0.125	0.063	1.13811e-13
SLC30A1	5.78234e-18	0.25175	0.147	0.08	1.25968e-13
BST2	8.27557e-18	-0.341902	0.567	0.637	1.80283e-13
HIGD2A	1.05354e-17	0.262306	0.319	0.219	2.29513e-13
TAPBP	1.0768e-17	0.305367	0.447	0.34	2.34581e-13
TRIM33	1.22326e-17	0.255142	0.166	0.094	2.66487e-13
LAMP1	1.39749e-17	0.269327	0.43	0.319	3.04443e-13
NUCB1	1.39925e-17	0.28456	0.507	0.392	3.04826e-13
ZC3H12A	2.03312e-17	-0.403777	0.062	0.129	4.42915e-13
ITM2A	2.04972e-17	-0.38312	0.235	0.328	4.46532e-13
TXNIP	2.16295e-17	0.281043	0.7	0.605	4.71198e-13
CACYBP	2.2177e-17	0.403559	0.34	0.248	4.83126e-13
SRSF3	2.81629e-17	-0.499366	0.412	0.478	6.13529e-13
NR4A2	3.1971e-17	-0.555173	0.192	0.275	6.96487e-13
CSRP1	3.33448e-17	-0.440213	0.218	0.3	7.26417e-13
CITED4	3.35216e-17	0.423541	0.311	0.217	7.30269e-13
S100A16	3.62873e-17	0.251017	0.43	0.324	7.90519e-13
CHRM3	3.7221e-17	-0.437653	0.071	0.143	8.10858e-13
AMD1	4.07827e-17	-0.476187	0.174	0.257	8.88451e-13
NCL	4.20918e-17	-0.427589	0.503	0.552	9.16969e-13
HES1	4.63299e-17	-0.756184	0.442	0.504	1.0093e-12
FAM53C	4.88849e-17	-0.415348	0.104	0.181	1.06496e-12
KLF3	4.89003e-17	0.275801	0.375	0.271	1.06529e-12
RPS29	5.00873e-17	-0.432605	0.456	0.519	1.09115e-12
TTC14	5.21982e-17	0.250975	0.149	0.083	1.13714e-12
HNRNPF	5.32441e-17	-0.4759	0.274	0.351	1.15992e-12
FAM91A1	5.78283e-17	0.289564	0.189	0.113	1.25979e-12
ROMO1	5.97885e-17	0.273089	0.363	0.264	1.30249e-12
BTBD7	6.82343e-17	-0.629268	0.165	0.244	1.48648e-12
CRIP1	6.84143e-17	-0.935073	0.106	0.179	1.4904e-12
SIRT1	8.00832e-17	-0.463402	0.111	0.187	1.74461e-12
FIS1	8.46525e-17	0.272155	0.449	0.344	1.84415e-12
RPS7	8.50111e-17	-0.260345	0.748	0.779	1.85197e-12
LPP	8.86023e-17	0.256058	0.395	0.294	1.9302e-12
RPGR	1.01399e-16	0.264201	0.232	0.147	2.20897e-12
SH3BP5	1.17075e-16	-0.409842	0.509	0.562	2.55048e-12
PMEPA1	1.27796e-16	0.270722	0.222	0.141	2.78404e-12
MIF	1.28454e-16	0.280879	0.634	0.555	2.79837e-12
IFIT1	1.31302e-16	-0.398228	0.056	0.121	2.86041e-12
STOM	1.62509e-16	0.329653	0.648	0.559	3.54027e-12
ERO1B	1.89447e-16	-0.462019	0.106	0.18	4.12711e-12
ARL13B	2.05994e-16	-0.428697	0.124	0.2	4.48759e-12
CNN3	2.10296e-16	-0.418267	0.564	0.597	4.5813e-12
CLIC1	2.17268e-16	0.290969	0.612	0.523	4.73318e-12
SLC3A2	2.35899e-16	-0.474498	0.359	0.431	5.13905e-12
BHLHE40	2.46349e-16	-0.328298	0.454	0.552	5.36671e-12
SP110	2.48602e-16	-0.322622	0.08	0.151	5.41579e-12
MYLK	2.9257e-16	-0.437101	0.2	0.284	6.37363e-12
ANAPC16	3.21119e-16	0.27039	0.363	0.263	6.99557e-12
ZFP36L2	3.22627e-16	-0.541876	0.441	0.503	7.02844e-12
ACACB	3.863e-16	0.25505	0.138	0.076	8.41554e-12
SMIM3	4.30128e-16	-0.32317	0.043	0.102	9.37033e-12
ARF1	4.47457e-16	0.266396	0.599	0.504	9.74784e-12
GBP4	4.6705e-16	0.354281	0.508	0.395	1.01747e-11
IER2	4.7443e-16	-0.558289	0.59	0.628	1.03355e-11
GABARAP	4.75861e-16	0.315956	0.527	0.43	1.03666e-11
PRKCA	5.23199e-16	-0.422017	0.066	0.132	1.13979e-11
NFIA	6.14847e-16	0.322205	0.43	0.322	1.33944e-11
NLRC5	8.3339e-16	0.264751	0.131	0.071	1.81554e-11
NQO1	8.74022e-16	0.284515	0.227	0.147	1.90406e-11
IFI44L	9.92034e-16	-0.413959	0.101	0.177	2.16115e-11
TMOD1	1.08918e-15	-0.29173	0.057	0.121	2.37278e-11
ADGRL2	1.12135e-15	0.25149	0.227	0.147	2.44287e-11
LRP5	1.16532e-15	-0.365717	0.098	0.172	2.53865e-11
RPL5	1.20025e-15	-0.312585	0.604	0.653	2.61475e-11
KLF2	1.2583e-15	-0.686431	0.774	0.753	2.74121e-11
GPX3	1.4014e-15	-0.487262	0.226	0.309	3.05294e-11
NDUFS5	1.44558e-15	0.279195	0.455	0.355	3.14921e-11
MYC	1.93074e-15	-0.865723	0.165	0.233	4.20613e-11
RPS5	1.98992e-15	-0.327174	0.62	0.665	4.33505e-11
PPFIBP1	2.31722e-15	-0.393925	0.521	0.567	5.04806e-11
EVA1C	2.43499e-15	-0.410559	0.152	0.231	5.30462e-11
ZNF280D	2.67142e-15	0.25666	0.17	0.102	5.8197e-11
AR	2.77726e-15	-0.332879	0.057	0.119	6.05026e-11
GCH1	2.86358e-15	-0.364925	0.09	0.16	6.2383e-11
SEMA3G	3.00697e-15	0.275033	0.189	0.118	6.55068e-11
S100A10	3.03178e-15	-0.409202	0.561	0.625	6.60473e-11
AC104506.1	3.12294e-15	-0.389205	0.068	0.132	6.80333e-11
HNRNPA1	3.22457e-15	-0.368094	0.483	0.537	7.02472e-11
IL33	3.32714e-15	0.431654	0.131	0.074	7.24817e-11
RPL15	3.50404e-15	-0.284274	0.732	0.757	7.63354e-11
GBP1	3.52578e-15	-0.508974	0.185	0.265	7.68091e-11
ATP5F1C	3.89253e-15	0.259504	0.345	0.25	8.47989e-11
PFKFB3	3.91732e-15	-0.609566	0.163	0.235	8.53388e-11
NRARP	4.00522e-15	0.325833	0.372	0.28	8.72537e-11
BAIAP2	4.81815e-15	-0.567468	0.285	0.357	1.04963e-10
RPS21	4.85503e-15	-0.331734	0.668	0.694	1.05767e-10
VAMP5	6.84544e-15	0.302449	0.633	0.55	1.49128e-10
CITED2	6.91239e-15	-0.545328	0.179	0.249	1.50586e-10
LGALS3	6.9624e-15	-0.45913	0.218	0.297	1.51676e-10
BAG3	8.65484e-15	-0.332138	0.632	0.682	1.88546e-10
IRF2BPL	9.19996e-15	-0.476315	0.159	0.232	2.00421e-10
TSC22D2	1.18535e-14	-0.515819	0.26	0.333	2.58228e-10
UAP1	1.32243e-14	-0.438253	0.079	0.144	2.8809e-10
MIR222HG	1.5334e-14	-0.511963	0.07	0.132	3.34051e-10
CD320	1.72559e-14	0.297645	0.229	0.152	3.7592e-10
TRA2B	2.16852e-14	-0.363166	0.405	0.475	4.72412e-10
MT-ND3	2.42471e-14	-0.287758	0.756	0.804	5.28223e-10
EFNB2	2.44308e-14	0.277791	0.672	0.572	5.32224e-10
DYRK3	2.55269e-14	0.30309	0.214	0.14	5.56104e-10
SNHG29	3.94635e-14	-0.417421	0.371	0.435	8.59713e-10
RHEB	4.80277e-14	0.268109	0.345	0.255	1.04628e-09
RPL6	5.28569e-14	-0.314168	0.63	0.67	1.15149e-09
PTPRG	6.247e-14	0.251181	0.399	0.303	1.36091e-09
APOL6	8.15493e-14	-0.436512	0.155	0.226	1.77655e-09
FOXC1	9.2323e-14	-0.430521	0.153	0.227	2.01126e-09
SHB	1.54811e-13	-0.38887	0.118	0.185	3.37256e-09
RPL36AL	1.70886e-13	-0.396242	0.422	0.476	3.72275e-09
RPL13A	1.80229e-13	-0.296531	0.703	0.726	3.92628e-09
SLC22A17	1.87477e-13	-0.272196	0.049	0.102	4.08418e-09
MCL1	1.89184e-13	-0.32449	0.559	0.62	4.12137e-09
SRSF2	1.97155e-13	-0.44679	0.394	0.452	4.29502e-09
IER3	2.42409e-13	-0.548745	0.303	0.376	5.28087e-09
FLOT1	2.58304e-13	-0.411028	0.338	0.404	5.62716e-09
MEPCE	2.59113e-13	-0.356612	0.073	0.131	5.64477e-09
KCNQ1OT1	3.2594e-13	-0.779386	0.189	0.258	7.10061e-09
SOD1	4.19239e-13	-0.379946	0.415	0.478	9.13311e-09
SAT1	5.74306e-13	0.764281	0.722	0.692	1.25113e-08
ING1	6.45682e-13	-0.400367	0.11	0.173	1.40662e-08
GNA14	1.034e-12	-0.299053	0.06	0.114	2.25256e-08
ID1	1.04546e-12	-0.528506	0.536	0.572	2.27754e-08
VCAM1	1.05594e-12	-1.14546	0.096	0.153	2.30036e-08
HLA-DQB1	1.10461e-12	-0.26679	0.304	0.388	2.40638e-08
CFAP20	1.66153e-12	-0.573315	0.207	0.27	3.61963e-08
KANK3	1.84262e-12	-0.393862	0.273	0.34	4.01415e-08
ARID4B	1.97025e-12	-0.488238	0.418	0.467	4.29219e-08
TINAGL1	2.58387e-12	-0.33865	0.391	0.462	5.62896e-08
IFI16	2.93986e-12	-0.466376	0.383	0.432	6.40449e-08
GYPC	2.98574e-12	-0.372574	0.281	0.355	6.50444e-08
SNHG8	4.504e-12	-0.367443	0.225	0.294	9.81197e-08
RPL7	4.58556e-12	-0.353195	0.521	0.566	9.98964e-08
CA4	4.67369e-12	-0.250326	0.16	0.238	1.01816e-07
DDX3Y	5.56906e-12	-0.388786	0.324	0.384	1.21322e-07
RPSA	6.29109e-12	-0.333794	0.524	0.564	1.37051e-07
PGM5	6.42031e-12	-0.315588	0.073	0.127	1.39867e-07
BAZ1A	8.85391e-12	-0.541152	0.263	0.324	1.92882e-07
UGCG	1.07495e-11	-0.420702	0.295	0.354	2.34179e-07
MRPL18	1.10376e-11	-0.45171	0.222	0.288	2.40454e-07
NACA	1.13178e-11	-0.289626	0.67	0.688	2.46557e-07
PLEKHO2	1.23307e-11	-0.465156	0.195	0.257	2.68625e-07
ARHGEF3	1.25617e-11	-0.35009	0.19	0.258	2.73657e-07
RPL35	1.84097e-11	-0.262838	0.655	0.686	4.01055e-07
TUBB2A	2.10624e-11	-0.329305	0.088	0.144	4.58844e-07
NES	2.40971e-11	-0.487679	0.253	0.316	5.24954e-07
ANKRD37	2.61827e-11	-0.361807	0.101	0.16	5.70391e-07
ST6GAL1	3.11402e-11	-0.353845	0.148	0.211	6.7839e-07
CTSL	3.17168e-11	-0.530628	0.377	0.423	6.90951e-07
RPL27A	3.20394e-11	-0.314867	0.545	0.587	6.97978e-07
GNG12	3.92837e-11	-0.28471	0.076	0.129	8.55794e-07
MLF1	4.10548e-11	-0.361887	0.11	0.165	8.94379e-07
DSE	4.69268e-11	-0.327951	0.059	0.107	1.0223e-06
MAN1A1	5.44328e-11	-0.370385	0.189	0.254	1.18582e-06
TXN	6.46019e-11	-0.660086	0.328	0.372	1.40735e-06
SNHG7	7.02466e-11	-0.376422	0.315	0.377	1.53032e-06
TNXB	8.85806e-11	-0.385629	0.073	0.124	1.92973e-06
SLC9A3R1	9.34138e-11	-0.286883	0.06	0.108	2.03502e-06
TGFBR2	9.53051e-11	-0.413668	0.726	0.714	2.07622e-06
LMCD1	9.62996e-11	-0.54771	0.258	0.316	2.09789e-06
LRATD2	1.00255e-10	-0.358984	0.071	0.121	2.18405e-06
IGFBP4	1.13079e-10	-0.261783	0.772	0.753	2.46342e-06
NOSTRIN	1.41808e-10	-0.398965	0.34	0.394	3.08929e-06
TAGLN2	1.63205e-10	-0.274766	0.664	0.683	3.55543e-06
AL138963.4	1.74139e-10	-0.364933	0.152	0.212	3.79363e-06
TIPARP	2.08694e-10	-0.387149	0.156	0.215	4.54641e-06
RASD1	2.36269e-10	-0.547177	0.088	0.14	5.14713e-06
OAT	2.71561e-10	-0.355989	0.123	0.177	5.91596e-06
RAB7A	3.32014e-10	-0.380761	0.408	0.448	7.23293e-06
LACTB	3.80381e-10	-0.435552	0.155	0.21	8.28659e-06
BTG1	4.44906e-10	-0.330897	0.688	0.68	9.69228e-06
INMT	4.77788e-10	-0.253419	0.065	0.113	1.04086e-05
PAXX	5.6488e-10	-0.364548	0.164	0.22	1.23059e-05
SORBS1	6.25116e-10	-0.371652	0.104	0.158	1.36182e-05
RNF19B	6.46408e-10	-0.350576	0.082	0.13	1.4082e-05
BAMBI	1.08799e-09	-0.345196	0.083	0.132	2.37018e-05
PLK3	1.1055e-09	-0.382392	0.233	0.291	2.40832e-05
FAM133B	1.51508e-09	-0.44724	0.232	0.287	3.3006e-05
NOLC1	1.6812e-09	-0.358475	0.153	0.207	3.66249e-05
ETV3	1.90535e-09	-0.438527	0.154	0.207	4.1508e-05
KBTBD2	2.05051e-09	-0.388409	0.267	0.32	4.46703e-05
CCNT1	3.23029e-09	-0.429185	0.142	0.195	7.03719e-05
ERVK3-1	3.54297e-09	-0.412572	0.182	0.235	7.71836e-05
PPRC1	3.68718e-09	-0.313748	0.086	0.133	8.03253e-05
RBP1	3.77567e-09	-0.305883	0.152	0.21	8.22529e-05
STMN1	3.82654e-09	-0.268752	0.112	0.164	8.33613e-05
CCNI	3.90829e-09	-0.320575	0.432	0.477	8.51421e-05
PPP1R15B	4.11698e-09	-0.433909	0.213	0.266	8.96884e-05
JPT1	4.61228e-09	-0.332071	0.143	0.195	0.000100479
FAM110A	5.53738e-09	-0.334606	0.085	0.131	0.000120632
PLPP3	6.11579e-09	-0.287011	0.755	0.745	0.000133232
ARL6IP1	6.72643e-09	-0.397766	0.465	0.484	0.000146535
C2CD4B	7.55407e-09	-0.438494	0.268	0.328	0.000164565
RLIM	8.87633e-09	-0.47284	0.185	0.237	0.000193371
ENY2	1.34975e-08	-0.352023	0.341	0.391	0.000294042
GADD45A	1.41038e-08	-0.431443	0.26	0.31	0.000307251
LIFR	1.75216e-08	-0.314858	0.36	0.419	0.000381707
GNAI3	1.98164e-08	-0.349456	0.226	0.276	0.000431701
COL6A1	2.12666e-08	-0.294075	0.062	0.102	0.000463292
SOX4	2.15456e-08	-0.366504	0.231	0.288	0.000469372
NUFIP2	2.26482e-08	-0.363713	0.379	0.422	0.00049339
TGFBR3	2.37334e-08	-0.29917	0.218	0.273	0.000517033
GABARAPL1	2.40417e-08	-0.348188	0.249	0.299	0.000523749
BTG3	2.63974e-08	-0.256693	0.091	0.136	0.000575066
TLE4	2.81079e-08	-0.396969	0.121	0.169	0.000612332
CHCHD7	3.44681e-08	-0.319609	0.099	0.145	0.000750887
TOB2	3.7512e-08	-0.323201	0.178	0.229	0.000817199
PMAIP1	4.52245e-08	-0.354892	0.148	0.198	0.000985216
STAT3	4.57647e-08	-0.305539	0.518	0.545	0.000996984
TLE3	4.79869e-08	-0.397936	0.109	0.153	0.0010454
NOP53	6.06008e-08	-0.348033	0.405	0.438	0.00132019
RASL11A	6.69883e-08	-0.254002	0.065	0.106	0.00145934
TOMM7	8.03292e-08	-0.304365	0.448	0.484	0.00174997
PRRC2C	8.18495e-08	-0.305062	0.541	0.566	0.00178309
IFIT3	8.38767e-08	-0.460528	0.136	0.181	0.00182725
PRNP	9.36671e-08	-0.377824	0.197	0.244	0.00204054
DYNLL1	9.91899e-08	-0.290942	0.618	0.637	0.00216085
ANO6	1.07962e-07	-0.404615	0.28	0.324	0.00235194
CD9	1.1985e-07	-0.280569	0.638	0.639	0.00261094
RIPK1	1.61864e-07	-0.362966	0.115	0.158	0.00352621
PCF11	1.63857e-07	-0.356781	0.172	0.22	0.00356962
TUBB6	1.81211e-07	-0.376223	0.256	0.301	0.00394768
RBBP6	2.26749e-07	-0.425086	0.306	0.349	0.00493973
ZSWIM6	2.30908e-07	-0.344229	0.228	0.275	0.00503033
HNRNPAB	2.62849e-07	-0.371977	0.312	0.352	0.00572616
DHRS7	3.0406e-07	-0.261139	0.165	0.209	0.00662394
HIPK3	3.33484e-07	-0.343327	0.252	0.299	0.00726494
TSPYL2	3.78923e-07	0.266226	0.268	0.215	0.00825483
DIS3	4.86238e-07	-0.304646	0.131	0.175	0.0105927
MTRNR2L8	4.93226e-07	-0.391291	0.45	0.375	0.0107449
TINF2	5.24444e-07	-0.268677	0.103	0.144	0.011425
ACTN1	5.34336e-07	-0.355027	0.078	0.115	0.0116405
ZFP36L1	5.96775e-07	-0.466287	0.589	0.582	0.0130007
UBR1	8.51434e-07	-0.503339	0.216	0.262	0.0185485
IFIH1	1.24584e-06	-0.362902	0.111	0.15	0.0271407
HID1	1.29918e-06	-0.252239	0.088	0.127	0.0283025
CWC25	1.30185e-06	-0.35426	0.18	0.221	0.0283609
RIPOR1	1.74702e-06	-0.306438	0.31	0.352	0.0380589
HIPK2	1.80974e-06	-0.352382	0.453	0.485	0.0394253
TLNRD1	1.83556e-06	-0.304028	0.21	0.254	0.0399878
OAS3	2.02069e-06	-0.279234	0.076	0.112	0.0440207
RAN	2.06456e-06	-0.312958	0.381	0.414	0.0449765
TOPORS	2.10017e-06	-0.262118	0.152	0.195	0.0457522
PLA1A	2.1374e-06	-0.251001	0.08	0.117	0.0465633
STX12	2.13895e-06	-0.325871	0.161	0.202	0.0465969
ATP13A3	2.6637e-06	-0.435896	0.173	0.215	0.0580288
ASRGL1	2.67755e-06	-0.305279	0.082	0.117	0.0583304
PITPNB	3.45971e-06	-0.370914	0.209	0.248	0.0753698
ARC	4.34393e-06	-0.311137	0.181	0.225	0.0946325
OSER1	4.4187e-06	-0.250327	0.11	0.146	0.0962614
TOP1	5.02444e-06	-0.360049	0.392	0.416	0.109457
SNHG5	5.0789e-06	-0.324389	0.296	0.333	0.110644
BIRC2	5.82543e-06	-0.309306	0.159	0.196	0.126907
SLC25A37	6.16808e-06	-0.376644	0.2	0.24	0.134372
PTGES3	6.43614e-06	-0.361636	0.431	0.446	0.140211
LIMS2	6.85267e-06	-0.291279	0.452	0.473	0.149285
CDKN2AIP	7.27789e-06	-0.270954	0.156	0.195	0.158549
FBXO21	7.59701e-06	-0.285791	0.126	0.164	0.165501
SOCS2	7.64356e-06	-0.292837	0.259	0.301	0.166515
ZCCHC10	8.73154e-06	-0.256521	0.092	0.126	0.190217
RGS16	8.83409e-06	-0.308978	0.078	0.113	0.192451
HSPE1	9.78329e-06	-0.25902	0.524	0.553	0.213129
DYNLL2	1.03304e-05	-0.256546	0.125	0.162	0.225047
C4orf3	1.10353e-05	-0.275216	0.342	0.373	0.240404
RRBP1	1.28713e-05	-0.345114	0.481	0.504	0.280402
HDGFL3	1.32333e-05	-0.320853	0.261	0.299	0.288288
MORF4L2	1.563e-05	-0.250199	0.228	0.266	0.3405
KPNA2	1.60041e-05	-0.270261	0.11	0.143	0.348649
RRP12	1.71039e-05	-0.292965	0.108	0.142	0.372609
RAP1B	1.79327e-05	-0.353629	0.403	0.425	0.390663
C16orf72	1.8899e-05	-0.295431	0.188	0.225	0.411715
SNHG32	2.47758e-05	-0.250466	0.152	0.19	0.539742
GRPEL1	2.73823e-05	-0.253842	0.105	0.137	0.596522
PPIL4	2.9445e-05	-0.254017	0.147	0.182	0.641458
LMNA	3.06191e-05	-0.404378	0.659	0.658	0.667036
ANP32B	3.28797e-05	-0.299603	0.334	0.361	0.716284
ANXA2	3.48404e-05	-0.29978	0.591	0.595	0.758997
WTAP	4.61638e-05	-0.339104	0.238	0.27	1
SRSF4	5.41e-05	-0.357202	0.345	0.369	1
HNRNPM	5.47514e-05	-0.271708	0.364	0.388	1
SBNO2	5.8436e-05	-0.289891	0.212	0.246	1
ASXL1	6.07818e-05	-0.315994	0.322	0.349	1
SKIL	6.94519e-05	-0.347093	0.29	0.321	1
HIVEP2	7.26146e-05	-0.322725	0.166	0.199	1
NSRP1	7.29332e-05	-0.264064	0.163	0.198	1
JDP2	8.03521e-05	-0.49348	0.277	0.3	1
NFKB1	8.22969e-05	-0.34483	0.242	0.271	1
RAB21	8.69013e-05	-0.25334	0.258	0.292	1
TP53BP2	0.000102611	-0.30933	0.134	0.165	1
PABPC4	0.000104941	-0.275069	0.103	0.134	1
IPO7	0.000141818	-0.269001	0.203	0.234	1
CXCL2	0.00015365	-0.919232	0.218	0.246	1
XBP1	0.000164305	-0.322261	0.248	0.275	1
DNAJB6	0.000186698	-0.269435	0.449	0.463	1
PELO	0.000192249	-0.297057	0.159	0.189	1
PIM3	0.000194868	-0.272837	0.312	0.348	1
SPATS2L	0.00019597	-0.313331	0.187	0.217	1
GLUD1	0.000205588	-0.376676	0.186	0.215	1
FGFR1	0.00021726	-0.341421	0.332	0.357	1
KLF11	0.000244301	-0.257758	0.164	0.194	1
NFE2L2	0.000270683	-0.310462	0.375	0.395	1
CPEB2	0.000283984	-0.35536	0.113	0.14	1
PTPN1	0.000288276	-0.395731	0.219	0.246	1
LTBP3	0.000338894	-0.269469	0.2	0.231	1
HNRNPH3	0.000341346	-0.257237	0.296	0.323	1
C6orf62	0.000343808	-0.293441	0.123	0.15	1
TFF3	0.000346895	-0.352521	0.097	0.125	1
MTSS1	0.000378403	-0.294035	0.261	0.29	1
MT-CO3	0.00044641	-0.39947	0.924	0.945	1
STIP1	0.000520211	-0.250907	0.285	0.31	1
ISG20	0.000532024	-0.433768	0.141	0.166	1
SIK2	0.000561185	-0.284066	0.163	0.191	1
PTBP1	0.000627676	-0.303586	0.339	0.359	1
PIAS1	0.000656894	-0.263725	0.221	0.249	1
ZNFX1	0.000661717	-0.298377	0.292	0.316	1
NXF1	0.000666363	-0.286306	0.164	0.193	1
CFAP298	0.00082198	-0.257757	0.162	0.188	1
IRF9	0.000910627	-0.284199	0.288	0.312	1
ZNF267	0.00104593	-0.267073	0.172	0.198	1
IL32	0.00128013	-0.258532	0.388	0.41	1
KLF7	0.00191162	-0.319693	0.273	0.294	1
PNP	0.00261377	-0.460164	0.399	0.397	1
MIR22HG	0.00336865	-0.274079	0.207	0.229	1
KCTD12	0.0037546	-0.344461	0.114	0.135	1
CTR9	0.00401512	-0.25205	0.153	0.175	1
SPATA13	0.00445497	-0.260881	0.103	0.124	1
FGL2	0.00470905	-0.396623	0.164	0.184	1
YES1	0.00524648	-0.274823	0.367	0.38	1
B4GALT1	0.00526015	-0.305192	0.267	0.284	1
EDN1	0.0053129	-0.366104	0.11	0.131	1
DDIT3	0.00632272	-0.263194	0.206	0.227	1
AP1S2	0.0087813	-0.259889	0.264	0.277	1
ARID5B	0.0101531	-0.267959	0.189	0.209	1
ELF2	0.0111019	-0.261275	0.305	0.319	1
S100A4	0.0122528	-0.594646	0.171	0.186	1
PIM1	0.0161898	-0.280518	0.126	0.142	1
IFI6	0.016324	-0.270617	0.383	0.387	1
ARIH1	0.0174902	-0.283193	0.319	0.333	1
TNFSF10	0.0180249	-0.253782	0.38	0.385	1
CHIC2	0.0195946	-0.271375	0.245	0.255	1
SNU13	0.0207717	-0.29099	0.374	0.378	1
PELI1	0.024155	-0.277231	0.352	0.359	1
CYTH1	0.0245619	-0.26054	0.235	0.25	1
CSNK1D	0.0255017	-0.279775	0.207	0.222	1
ERF	0.0261	-0.257677	0.208	0.221	1
TNFAIP2	0.029617	-0.316512	0.244	0.254	1
NASP	0.0417465	-0.265323	0.478	0.466	1
HNRNPH1	0.0679185	-0.254307	0.328	0.334	1
UPP1	0.0682784	-0.313875	0.423	0.41	1
BACH1	0.0841442	-0.268739	0.168	0.177	1
NR4A1	0.137786	-0.259532	0.618	0.599	1
ITPRIP	0.173	-0.251831	0.515	0.495	1
ATP1A1	0.212413	-0.265014	0.424	0.409	1
PLIN2	0.219862	-0.320851	0.343	0.338	1
NNMT	0.276207	-0.285497	0.162	0.142	1
TIMP1	0.526771	-0.473082	0.489	0.463	1
PDK4	0.699411	-0.271394	0.461	0.439	1
TNFAIP3	0.879883	-0.275972	0.32	0.299	1
