# Supplementary material for: Single cell atlas of kidney cancer endothelial cells reveals distinct expression profiles and phenotypes
Source: BJC Rep. 2024 Mar 14;2:23. doi: 10.1038/s44276-024-00047-9 (PMC11524058; doi:10.1038/s44276-024-00047-9)
Supplement: Supplementary file 5 — TableS4. Endothelial cell count in published RCC datasets [file 44276_2024_47_MOESM5_ESM.xlsx]

## Sheet: TableS3. Endothelial cell count
StudyID	Total cell count	Total Sample number	Average cell count/sample	Tissue Type	Cells in common clusters	Cells in unique clusters
10.1763	8274	40	206.85	Tumor and Normal	0.835025	0.164975
GSE139555	11	6	1.83333	Tumor and Normal	0.454545	0.545455
GSE152938	1786	5	357.2	Tumor	0.535274	0.464726
GSE159115	3425	14	244.643	Tumor and Normal	0.606715	0.393285
GSE171306	1036	2	518	Tumor	0.870656	0.129344
Avg(published)	2449	11	248.088	Tumor and Normal	0.660443	0.178444
Our Data	7511	8	938.875	Tumor and Normal	0.984023	0.0159766
