# Supplementary material for: Single cell atlas of kidney cancer endothelial cells reveals distinct expression profiles and phenotypes
Source: BJC Rep. 2024 Mar 14;2:23. doi: 10.1038/s44276-024-00047-9 (PMC11524058; doi:10.1038/s44276-024-00047-9)
Supplement: Supplementary file 6 — TableS5. qPCR primers [file 44276_2024_47_MOESM6_ESM.xlsx]

## Sheet: TableS4. qPCR primers
GeneName	PrimerID	MarkerType	Forward	Reverse
PLAT	Hs.PT.58.38789152	Normal Endo	TGA CCC ATT CCC AAA GTA GC	CCA GAT CGA GAC TCA AAG CC
IGFBP5	Hs.PT.58.40822515	Normal Endo	CAC TGA AAG TCC CCG TCA A	TGT ACC TGC CCA ATT GTG AC
IGFBP3	Hs.PT.58.4065867	Tumor Endo	GTC ATG TCC TTG GCA GTC TT	CAG CAT GCA GAG CAA GTA GA
ENPP2	Hs.PT.58.38631510	Tumor Endo	TCA GGT TGC TCA GAA TAG AAG G	GTC TGT TGT CAT CCC TCA CG
